# Supplementary material for: Influence of variant-specific mutations, temperature and pH on conformations of a large set of SARS-CoV-2 spike trimer vaccine antigen candidates
Source: Sci Rep. 2023 Oct 1;13:16498. doi: 10.1038/s41598-023-43661-2 (PMC10543594; doi:10.1038/s41598-023-43661-2)
Supplement: Supplementary file 3 — Supplementary Information 3. [file 41598_2023_43661_MOESM3_ESM.xlsx]

## Sheet: Sheet1
Supplementary Table HDX-S1: Summary of HDX experimental parameters and results.
Data set	Experiment 1	Experiment 2
Target protein	Trimer (a.a. 1-1208)
Protein states included	S(Ref)-F S(Ref)-R S(Delta)-R S(Beta)-R	S(Ref)-F S(Ref)-noTD S(Ref)-R S(Ref-D614G)-F S(Hexa)-R S(Hexa)-R
Technical replicates	3
HDX time course (min)	0.5, 3, 60
HDX reaction details	10 mM Tris, pD = 7.0, 20 °C in 45% D2O
Protease for on-line digestion	Nepenthesin-II
LC gradient	2-40% ACN, 15 min
# of Peptides in at least two states	186	282
Sequence coverage	0.57	0.71
Average peptide length / Redundancy	9.7/1.5	11.0/2.6
Repeatability (average standard deviation)	0.03 Da / 0.7%	0.02 Da / 0.6 %
Significant differences in HDX	Two-state student T-Test perfomed for each state (ΔD > 3 x SD, 1-p value > 0.98)
