# Supplementary material for: Influence of variant-specific mutations, temperature and pH on conformations of a large set of SARS-CoV-2 spike trimer vaccine antigen candidates
Source: Sci Rep. 2023 Oct 1;13:16498. doi: 10.1038/s41598-023-43661-2 (PMC10543594; doi:10.1038/s41598-023-43661-2)
Supplement: Supplementary file 4 — Supplementary Information 4. [file 41598_2023_43661_MOESM4_ESM.xlsx]

## Sheet: delta %HDX 
Supplementary Table HDX-S2: HDX results table. Identity and average percent deuteration (Avg %D) for peptides analyzed by HDX are shown for three time points for all spike proteins analyzed.
					S(Ref)-F						S(Ref)-R						S(Delta)-R						S(Beta)-R											S(Ref)-F						S(Ref)-noTD						S(Ref)-R
					0.5 min		3 min		60 min		0.5 min		3 min		60 min		0.5 min		3 min		60 min		0.5 min		3 min		60 min							0.5 min		3 min		60 min		0.5 min		3 min		60 min		0.5 min		3 min
Peptide ID	Start	Stop	Sequence	z	Avg %D	SD	Avg %D	SD	Avg %D	SD	Avg %D	SD	Avg %D	SD	Avg %D	SD	Avg %D	SD	Avg %D	SD	Avg %D	SD	Avg %D	SD	Avg %D	SD	Avg %D	SD	Peptide ID	Start	Stop	Sequence	z	Avg %D	SD	Avg %D	SD	Avg %D	SD	Avg %D	SD	Avg %D	SD	Avg %D	SD	Avg %D	SD	Avg %D	SD
1	22	30	TQLPPAYTN	2	NA	NA	54.4667	1.5068	63.59	0.381182	NA	NA	57.1633	1.09024	63.5567	0.437531	NA	NA	NA	NA	65.3367	0.793557	NA	NA	56.6033	0.255799	66.1167	0.57709	1	22	41	TQLPPAYTNSFTRGVYYPDK	3	28.8333	0.976183	33.0133	0.210792	45.9833	0.275015	27.77	0.398372	31.46	0.60918	45.2033	0.138684	28.24	0.881533	33.4967	0.713466
2	22	32	TQLPPAYTNSF	2	40.73	2.33399	45.8367	0.264071	62.7933	0.70316	41.11	1.50877	45.6867	0.33126	63.3767	0.4517	39.01	1.13212	43.9033	0.228108	60.1833	1.13103	41.34	1.13248	47.0433	0.537804	67.4533	0.973362	2	31	41	SFTRGVYYPDK	3	13.5267	0.560833	18.2833	0.0945163	29.35	0.370405	12.6767	0.135769	17.19	0.62554	29.2	0.245764	13.55	0.79019	18.2533	0.382143
3	22	41	TQLPPAYTNSFTRGVYYPDK	3	NA	NA	30.7233	0.356417	46.1	0.69282	26.42	1.11665	30.6633	0.051316	44.7967	0.545191	24.1567	0.541233	28.02	0.370405	41.9867	0.410406	27.04	0.645058	31.68	0.272213	47.3333	0.473849	3	33	41	TRGVYYPDK	3	14.72	0.887919	15.8433	0.196554	21.2867	0.110151	14.8233	0.420278	15.7467	0.846896	20.9633	0.195021	14.6833	0.728583	15.8767	0.262742
4	31	41	SFTRGVYYPDK	3	9.70333	0.799771	13.5767	0.205508	26.7333	0.575529	11.0567	0.733644	14.1433	0.291433	27.3733	0.358515	8.80667	0.455009	11.2067	0.611583	21.7967	0.412351	11.61	0.626498	15.35	0.566304	27.2033	0.550848	4	42	48	VFRSSVL	1	37.9133	1.15902	50.0867	0.872143	57.72	0.602246	35.9433	0.332014	48.1	0.421545	57.53	1.5199	32.69	0.702353	48.1767	1.4848
5	33	41	TRGVYYPDK	3	13.58	0.514684	14.5133	0.335012	19.0967	0.499433	13.56	0.978621	14.4167	0.156312	19.37	0	11.9233	0.518106	12.19	0.435546	17.1067	0.499032	13.1233	0.282902	14.0933	0.212211	19.3033	0.217332	5	42	48	VFRSSVL	2	37.0367	1.26259	48.9067	0.460905	55.6933	0.881608	34.95	0.690217	46.78	0.682862	55.1433	1.00152	32.18	0.640937	47.1733	1.59193
6	42	48	VFRSSVL	1	25.8333	1.0352	43.3133	0.910622	58.73	0.485695	25.1633	2.08577	42.51	0.122882	58.9967	0.600528	16.9233	0.820752	30.2633	0.187172	49.9733	0.950386	19.2667	1.27786	34.1467	0.416213	52.4033	0.266896	6	49	54	HSTQDL	1	23.65	0.596322	22.8833	0.151767	29.16	0.697424	23.36	0.338674	22.31	0.530189	27.9067	0.172143	23.0333	0.270617	22.7867	0.489524
7	42	48	VFRSSVL	2	24.8633	0.450148	42.8933	0.70614	57.47	0.502693	24.03	0.595735	42.3067	0.0321455	58.3233	0.505602	14.9967	0.386566	28.7067	0.372335	50.08	1.28129	19.0833	1.13006	32.8333	0.640026	51.2733	0.255799	7	49	54	HSTQDL	2	4.86667	0.301386	4.32667	0.474271	8.12333	0.806246	5.30667	0.349619	5.39667	0.561456	8.10333	0.284312	5.50667	1.06959	5.27667	0.434319
8	49	54	HSTQDL	1	NA	NA	24.3233	1.22001	29.29	0.373229	29.0033	0.621477	25.9467	1.0378	28.9767	1.0057	NA	NA	24.7533	0.655769	31.36	0.623859	NA	NA	24.7067	0.368963	31.15	0.735051	8	49	56	HSTQDLFL	2	11.9033	0.321299	10.8633	0.0929157	14.0667	0.172143	11.73	0.32078	10.37	0.242693	13.4433	0.0208167	11.91	0.919348	10.83	0.576888
9	49	54	HSTQDL	2	13.1967	0.516366	10.91	0.374032	NA	NA	13.16	0.523737	11.33	0.265141	13.9933	0.240278	11.9267	0.765136	10.54	0.331512	NA	NA	NA	NA	11.11	0.16	NA	NA	9	49	58	HSTQDLFLPF	2	12.3333	0.684787	10.7933	0.300389	14.0667	0.263122	11.8867	0.100664	10.9133	0.275741	13.3467	0.0929157	12.37	1.89071	10.6333	0.677225
10	49	56	HSTQDLFL	2	15.2867	0.358515	13.24	0.329242	14.45	0.693974	15.4167	0.56003	13.6267	0.061101	15.6633	0.306649	15.1067	0.349476	12.9233	0.273922	14.7167	0.513258	15.65	0.504777	13.2233	0.085049	15.48	0.190788	10	54	58	LFLPF	1	2.99667	1.75586	1.35	0.918041	0.29	0.675056	3.46333	1.29867	1.24667	0.124231	-0.49	1.05	3.21333	2.04109	0.816667	0.88636
11	49	58	HSTQDLFLPF	2	13.7433	1.00729	11.5833	0.236925	13.64	0.552449	13.1267	1.00127	11.2433	0.407962	13.8733	0.225906	12.9467	0.809588	10.89	0.236432	12.7033	0.0665833	11.0433	0.810946	11.4667	0.398037	13.8133	0.408207	11	65	69	FHAIH	2	25.4633	1.61581	32	2.44098	34.1833	1.34024	26.3767	3.90099	32.7767	0.68252	35.29	1.61558	26.5967	4.23816	33.17	3.04074
12	62	69	VTWFHAIH	3	NA	NA	33.0633	1.07286	38.83	1.58455	NA	NA	34.9833	1.57424	39.25	0.94016	NA	NA	33.38	0.981988	37.33	0.667757	28.9933	1.13377	30.7367	0.669428	34.0233	0.220303	12	78	84	RFDNPVL	2	18.4067	1.77509	26.9933	0.950386	33.06	0.403361	17.4367	1.41143	24.9333	0.91566	32.4967	1.07686	17.09	0.820183	28.0067	0.43062
13	65	69	FHAIH	2	NA	NA	45.64	1.58465	47.46	0.829277	NA	NA	48.64	3.833	47.2933	0.614193	NA	NA	45.0367	0.565803	44.4	0.278388	NA	NA	45.31	0.428836	46.1867	0.257358	13	78	91	RFDNPVLPFNDGVY	2	13.39	1.1597	16.3133	0.342394	23.2767	0.335012	11.69	0.510686	15.3533	0.439811	22.09	0.04	12.4867	1.32757	16.4033	0.431548
14	82	91	PVLPFNDGVY	2	NA	NA	14.72	0.383145	17.5233	0.285365	NA	NA	14.6667	0.501431	17.59	0.852819	12.0167	0.820081	13.49	0.491223	18.2	0.833727	NA	NA	15.0867	1.76959	20.6567	0.225906	14	79	84	FDNPVL	1	19.79	1.03711	31.3233	0.680392	38.58	1.2202	17.5333	0.406735	27.3667	0.80314	37.7533	0.298719	19.5833	2.21274	31.0633	0.470142
15	85	91	PFNDGVY	1	10.9	0.351568	15.67	0.580431	17.1067	0.148436	9.84667	0.156312	16.17	0.395095	18.4533	0.332616	11.8467	0.360879	15.94	0.53563	18.51	0.81431	12.2233	0.959184	16.1233	0.635715	19.95	0.195192	15	79	91	FDNPVLPFNDGVY	2	11.47	0.495681	16.02	0.21166	23.72	0.105357	11.36	0.816884	15.02	0.730205	22.6	0.141774	11.4567	0.537804	15.9867	0.221209
16	92	97	FASTEK	2	54.9433	1.22582	54.2233	1.75944	55.91	1.31145	52.92	1.99121	55.98	1.88613	55.1	0.871091	54.7833	0.598108	52.8867	1.48628	53.8633	0.858506	54.96	1.53206	54.72	1.25766	57.18	0.686076	16	85	91	PFNDGVY	1	14.9733	1.1662	16.47	0.195192	20.7367	0.525389	13.3233	0.53799	15.1833	0.801644	18.8467	0.085049	14.1133	0.20502	15.5133	0.343851
17	92	102	FASTEKSNIIR	3	33.2733	0.185023	35.7767	0.629788	43.7567	0.427707	33.55	0.986509	36.8667	0.412836	44.4333	0.657368	38.8767	0.897236	42.46	0.242693	49.0467	0.191398	37.5733	0.576397	39.11	0.304138	44.6233	0.249867	17	92	97	FASTEK	2	48.86	0.481352	47.8567	0.915769	49.08	0.877097	47.53	2.60697	46.2233	0.531633	47.8733	0.846778	50.0533	2.45561	48.29	1.7287
18	92	104	FASTEKSNIIRGW	3	23.8233	0.446356	25.2867	0.274651	31.0233	0.270617	23.68	0.857496	25.9533	0.438444	32.1	0.387427	28.2867	1.17717	32.06	0.432088	41.4	0.308058	26.81	0.542863	27.69	0.424617	31.6233	0.159478	18	92	102	FASTEKSNIIR	3	35.0867	1.20276	36.7133	0.196044	42.36	0.445084	34.6967	0.449926	35.14	0.537773	41.6767	0.568008	35.5933	0.833926	37.27	0.725052
19	92	106	FASTEKSNIIRGWIF	3	15.61	0.253574	16.97	0.174356	21.8467	0.187705	15.91	0.270555	17.7033	0.297041	22.79	0.0360555	19.7633	0.463069	23.3133	0.391706	30.8667	0.352326	18.0533	0.185023	18.94	0.158745	22.0433	0.0907377	19	92	104	FASTEKSNIIRGW	3	24.9133	0.691761	26	0.196977	30.7433	0.294845	24.73	0.31749	25.3333	0.255016	30.7167	0.0832666	25.4167	0.590028	26.62	0.295973
20	92	110	FASTEKSNIIRGWIFGTTL	3	11.71	0.386264	13.93	0.0888819	26.93	0.401497	11.5533	0.408085	14.28	0.274044	27.2367	0.220076	15.32	0.069282	21.0833	0.316439	38.1133	0.337095	14.2167	0.0737111	16.7867	0.0763763	29.9167	0.133167	20	92	106	FASTEKSNIIRGWIF	3	17.18	0.750267	18.0267	0.25658	21.89	0.13	17.21	0.363731	17.3767	0.533791	21.9233	0.217792	17.6233	0.644851	18.26	0.278388
21	98	106	SNIIRGWIF	2	8.28	0.53	12.3733	0.107858	21.6267	0.137961	9.04	0.262298	12.5967	0.162891	22.9233	0.292632	15.8567	0.427122	23.01	0.365923	36.5467	0.253246	12.8167	0.317228	15.45	0.357631	22.38	0.18	21	92	110	FASTEKSNIIRGWIFGTTL	3	13.3133	0.685954	16.2833	0.145717	28.0633	0.208407	12.8567	0.356417	15.1767	0.43501	27.5233	0.202073	13.37	0.512152	16.37	0.204206
22	98	110	SNIIRGWIFGTTL	2	6.81333	0.640104	10.9467	0.179258	30.5567	0.557883	6.90667	0.519359	10.5533	0.430155	30.6167	0.437531	12.14	0.998599	21.0267	0.856524	47.3633	0.562168	9.88333	0.335012	14.9333	0.37314	35.5133	0.149778	22	98	106	SNIIRGWIF	2	11.35	0.81431	14.3367	0.160416	22.7333	0.332916	11.1967	0.329292	14.0967	0.28746	22.9	0.212838	11.57	0.623859	14.9733	0.445009
23	99	106	NIIRGWIF	2	3.33	0.569561	3.84	0.385097	14.0333	0.492172	3.05333	1.38962	3.74333	0.975517	13.4533	0.40129	NA	NA	15.5333	0.522143	28.7467	0.243379	5.57	1.99767	7.79	0.617981	15.1267	0.826156	23	98	110	SNIIRGWIFGTTL	2	9.19	0.219317	14.8767	0.318957	33.8133	0.136137	9.15667	0.310859	13.53	0.375899	32.9367	0.168028	9.79	0.475079	15.3067	0.485833
24	100	106	IIRGWIF	2	2.23333	1.01007	1.27333	0.556447	1.22333	0.310054	1.76667	1.00818	1.96	0.856329	2	0.424617	3.97333	0.823428	4.39333	0.231805	14.5867	0.352326	2.80333	1.38019	0.516667	0.47606	1.04667	0.531256	24	100	106	IIRGWIF	2	2.62	1.24591	2.22	0.747195	3.71333	0.085049	2.12333	0.571431	2.18667	0.412351	3.56	0.687677	2.47	0.747462	2.00667	0.970275
25	107	113	GTTLDSK	2	13.4633	2.1394	21.9933	1.02344	52.73	1.12623	13.7367	3.14805	21.8467	2.27985	51.1067	1.85392	21.9833	1.71768	27.0067	0.732006	63.3967	0.247049	21.7467	0.545008	25.9333	0.925545	61.5733	0.947699	25	107	118	GTTLDSKTQSLL	2	13.2733	0.735686	16.7067	0.0986577	25.7333	0.397157	12.7	0.693758	16.06	0.26	25.03	0.542863	13.2833	1.02569	16.7567	0.565361
26	111	118	DSKTQSLL	2	7.94	0.220681	15.0333	0.0321455	17.7567	0.424539	7.50333	0.214554	NA	NA	18.44	0.132288	10.5233	0.482113	16.0333	0.277549	18.5467	0.524436	11.86	0.0781025	15.9033	0.375411	18.7533	0.125831	26	111	117	DSKTQSL	2	13.8833	0.440719	18.0967	0.491664	22.87	0.12	N/A	N/A	17.8833	0.275015	22.4933	0.215948	NA	NA	17.89	0.401497
27	171	177	VSQPFLM	2	48.9567	0.888219	51.2833	0.514328	50.4467	0.685152	48.8867	2.12095	52.8067	0.23029	51.5033	0.236291	51.6333	1.30539	53.0633	0.601775	50.4133	0.241937	43.7233	1.49474	50.47	0.695485	50.48	0.252389	27	111	118	DSKTQSLL	2	12.5333	0.673523	15.0533	0.117189	17.5767	0.0550757	10.8433	0.170392	14.08	0.373229	16.79	0.07	12.1233	0.346747	14.94	0.222711
28	171	179	VSQPFLMDL	2	NA	NA	50.5433	0.411015	51.8367	0.200083	NA	NA	52.23	1.24012	50.5	0.86954	NA	NA	53.3967	0.529748	51.1733	0.213854	NA	NA	51.8	0.906201	51.73	0.632693	28	134	144	QFCNDPFLGVY	2	36.49	2.18351	43.5467	0.188237	45.3367	0.529182	36.8767	1.52919	42.4	0.814678	45.1367	0.544457	37.18	1.66325	44.6233	0.865583
29	174	182	PFLMDLEGK	1	NA	NA	55.2433	0.329596	57	0.598582	NA	NA	56.2367	0.257164	56.78	1.06226	NA	NA	56.7267	0.409186	56.8433	0.300222	48.9767	2.15328	55.1833	0.59702	55.8167	0.461988	29	139	144	PFLGVY	1	54.03	0.855395	63.8467	0.355293	64.57	1.2234	55.5867	1.45782	62.7767	0.731118	64.6667	0.897905	56.1367	1.90736	64.9933	1.41599
30	178	189	DLEGKQGNFKNL	3	50.4733	0.783603	53.0233	1.07337	54.3	0.591016	49.7067	2.66663	54.4567	0.768722	55.3367	0.170392	50.1	0.632376	50.7033	0.0945163	53.8333	0.247857	49.2733	2.32631	53.1033	0.85143	53.95	0.305123	30	145	156	YHKNNKSWMESE	3	40.8667	0.899685	38.2367	0.457857	36.9633	0.15695	40.64	0.527352	38.0933	0.133167	36.7933	0.392088	41.03	1.28732	38.6	0.195192
31	179	189	LEGKQGNFKNL	2	50.3667	0.809959	51.3233	0.551936	52.9067	0.572043	50.2933	0.877629	52.6967	0.628039	53.6067	0.443772	49.3233	1.45658	49.81	0.104403	53.42	0.219317	50.9567	1.0152	51.9067	0.537153	51.7	0.0984886	31	174	182	PFLMDLEGK	1	53.2533	0.659571	51.34	0.07	50.0067	0.195533	54.17	1.28187	50.17	0.735459	49.9067	0.438444	53.9867	0.472264	52.45	0.820731
32	179	189	LEGKQGNFKNL	3	49.7333	0.421584	50.87	0.360416	52.6833	0.492172	49.7533	1.24275	52.09	0.421426	53.1667	0.315331	49.2267	0.188237	49.1967	0.355575	52.9933	0.168622	49.4967	0.595343	51.5533	0.584494	51.5633	0.366924	32	178	189	DLEGKQGNFKNL	3	48.69	1.83278	49.0767	0.402036	48.4833	0.0929157	48.7267	0.710657	47.0767	0.208407	49.0033	0.568536	49.1367	0.502129	50.2467	0.612563
33	179	191	LEGKQGNFKNLRE	3	34.4167	0.86512	39.79	0.981478	50.5	0.829397	34.4433	2.29872	41.4433	0.615332	50.04	0.235797	36.44	0.415812	40.1067	0.765005	52.2367	1.09861	38.7433	0.702163	41.1633	0.673375	50.32	0.430349	33	179	189	LEGKQGNFKNL	2	48.9067	1.51507	49.1967	0.400541	47.9433	0.205508	48.6	0.421545	47.91	0.25865	47.4233	0.461988	49.3333	1.14653	49.84	0.400375
34	179	191	LEGKQGNFKNLRE	4	39.3567	0.790274	41.6233	0.708543	50.87	0.82456	38.8567	1.32323	42.14	0.266271	51.3467	0.70812	38.7767	1.28555	40.5	0.252389	53.08	1.47959	36.5033	1.67452	41.6933	1.16225	51.1733	0.300721	34	179	189	LEGKQGNFKNL	3	48.01	1.15572	48.24	0.111355	47.1733	0.200333	47.4467	0.895786	47.2633	0.325167	46.9833	0.692989	48.45	1.42116	48.88	0.334215
35	180	189	EGKQGNFKNL	2	NA	NA	51.0533	0.587906	53.67	0.461303	NA	NA	52.8367	1.37758	53.8967	0.546382	NA	NA	48.3067	0.263881	54.04	0.48816	48.6433	0.931683	51.5667	0.745676	52.4467	0.160728	35	179	191	LEGKQGNFKNLRE	3	39.8967	1.56091	42.4367	0.744737	48.8433	0.281484	39.1233	0.692122	41.3733	0.185831	48.41	0.987472	39.54	1.22	43.54	1.11301
36	183	189	QGNFKNL	2	49.78	0.44238	55.65	1.02781	59.98	0.468081	50.2467	4.17689	55.51	1.08871	59.8767	0.0723418	48.56	0.743438	50.9633	0.080829	60.8833	0.673003	48.68	1.18899	55.4933	0.457857	58.8233	0.49521	36	179	191	LEGKQGNFKNLRE	4	39.6333	2.31018	42.4333	0.527004	48.9367	0.309246	38.74	1.32408	41.6633	0.569239	48.9767	0.940868	39.8133	1.88152	43.6	0.8937
37	192	198	FVFKNID	2	19.1267	0.860019	22.4167	0.162583	38.8867	0.569239	20.09	1.68677	22.19	0.14	39.49	0.13	18.0133	1.12073	22.6933	0.743931	39.9667	0.826156	20.6767	1.68619	20.9533	0.15695	39.0067	0.0404145	37	179	192	LEGKQGNFKNLREF	4	29.41	1.1308	33.3133	0.651639	39.7667	0.0472582	29.97	1.06715	32.31	0.420357	39.7867	0.546839	29.8767	1.37041	34.44	0.76531
38	192	200	FVFKNIDGY	2	24.7567	0.62043	26.6367	0.249065	37.6667	0.112398	24.0133	0.391067	26.43	0.39	37.2267	0.249466	25.02	0.459239	26.2133	0.599361	36.2433	0.455009	24.9833	0.15695	25.6633	0.200333	36.3333	0.0665833	38	180	189	EGKQGNFKNL	2	48.3233	1.92347	48.6733	0.261024	48.0367	0.188237	47.2533	1.6197	47.8567	0.526245	47.4433	0.381095	48.52	1.65928	49.73	0.916515
39	193	198	VFKNID	2	21.8133	0.757914	27.3267	0.496622	49.7467	0.586202	21.1567	1.09738	27.1667	0.821361	50.5433	0.0416333	20.5633	0.852428	25.7633	0.146401	47.5833	0.67656	21.5633	1.31215	29.5467	0.266521	51.3333	0.420159	39	180	191	EGKQGNFKNLRE	3	37.2867	1.31705	41.7933	0.365559	NA	NA	37.46	1.88746	39.6467	0.410406	47.5533	0.69673	37.7167	2.02082	42.3967	0.386954
40	193	200	VFKNIDGY	2	27.6267	0.193993	29.5	0.485386	41.76	0.473181	27.6633	0.679877	29.8667	0.394631	42.5467	0.310215	27.01	0.261534	28.0933	0.347035	39.4133	0.485215	27.4367	0.37072	28.4733	0.151767	40.9333	0.0665833	40	183	189	QGNFKNL	2	48.9	2.15641	52.8633	0.820081	52.94	0.485077	48.42	0.746458	51.5133	0.19218	52.4833	0.522143	49.9167	2.21568	53.7833	1.01712
41	193	202	VFKNIDGYFK	3	21.2367	0.322542	23.07	0.298664	34.0833	0.447363	20.71	0.783071	22.9567	0.349619	34.28	0.219317	20.8533	0.426654	22.08	0.32078	32.2467	0.374477	21.4833	0.402161	22.17	0.0556776	33.3833	0.184481	41	192	198	FVFKNID	2	18.3333	0.390043	27.7967	0.42336	36.3967	0.436616	17.45	0.415812	25.7533	0.437759	36.28	0.205183	17.7767	0.875576	27.6033	0.819288
42	199	204	GYFKIY	2	1.64667	0.248261	0.706667	0.235443	-1.57667	0.462313	1.99667	0.6354	0.73	0.0916515	-0.446667	0.205994	2.3	0.272213	0.556667	0.416453	-1.63333	0.411866	3.06333	0.930018	0.14	0.216333	-1.7	0.350856	42	192	200	FVFKNIDGY	2	23.6133	0.929534	29.4067	0.152753	38.1133	0.407962	24.11	0.138564	28.0433	0.177858	37.01	0.408534	24.0333	0.649025	29.4067	0.633193
43	248	264	YLTPGDSSSGWTAGAAA	2	59.5133	0.245832	57.0633	0.513939	55.76	0.802994	60.5	0.353412	58.42	0.385746	56.9867	0.397157	59.8767	0.783411	56.4267	0.366652	53.4867	0.185562	60.2233	0.882968	57.2833	0.61655	55.0033	0.244404	43	193	198	VFKNID	2	23.1067	0.436845	36.0133	0.551755	44.74	0.131149	22.76	0.537773	33.42	0.446766	44.56	0.117898	23.1233	0.326548	36.9567	0.907542
44	265	275	YYVGYLQPRTF	2	3.48667	0.150444	5.19667	0.228546	18.0133	0.454569	3.32333	0.215948	5.26667	0.136137	17.9833	0.166233	4.44333	0.395517	8.36333	0.271539	17.5667	0.564476	5.61333	0.442418	8.03	0.28688	17.8333	0.240069	44	193	200	VFKNIDGY	2	26.1533	0.366106	31.54	0.173494	40.87	0.306431	25.7433	0.240278	29.7433	0.209841	39.98	0.548088	26.08	0.814125	31.0833	0.500233
45	266	275	YVGYLQPRTF	2	NA	NA	12.0067	0.540494	21.1967	0.668905	NA	NA	12.4067	0.375011	20.2367	0.195021	NA	NA	11.4467	0.170098	19.46	0.417253	NA	NA	14.1167	0.455448	19.7567	0.0057735	45	193	202	VFKNIDGYFK	2	21.72	0.945569	25.8733	0.388115	34.3333	0.381095	21.0267	0.740698	24.8933	0.130512	33.7667	0.470779	21.82	1.16202	26.1867	0.705148
46	269	275	YLQPRTF	2	9.65667	0.672483	10.76	0.644438	24.4467	0.654319	9.48333	0.793494	11.14	0.415812	25.4167	0.092376	12.04	0.480729	16.8967	0.686319	23.5267	0.479826	14.4867	0.690097	16.62	0.762693	24.09	0.356791	46	193	202	VFKNIDGYFK	3	20.3733	0.880928	25.2433	0.205508	33.6633	0.265769	20.07	0.36	24.05	0.205183	33.1033	0.211266	19.9633	0.53799	25.19	0.65643
47	291	300	CALDPLSETK	2	15.0133	0.467369	23.9233	0.800895	50.5167	0.648254	14.0367	0.411987	22.77	0.632218	49.19	0.327872	12.7467	0.133167	17.04	0.383536	25.4467	0.635793	15.1033	0.6787	17.4533	0.3177	26.6	0.340441	47	193	204	VFKNIDGYFKIY	3	15.7433	0.282194	19.8967	0.105987	26.7167	0.265769	15.55	0.362905	19.0067	0.361985	26.56	0.485077	16.0267	0.927919	19.9333	0.452364
48	291	302	CALDPLSETKCT	2	11.9667	0.178979	20.8967	0.933881	50.8233	0.590113	10.8867	0.624206	19.1833	0.8213	48.9567	0.357258	9.91667	0.884609	13.9833	0.615007	23.2133	0.302379	11.76	0.591016	14.2933	0.064291	24.1633	0.0723418	48	199	204	GYFKIY	2	2.04333	0.705998	0.14	0.252389	-0.653333	0.0832666	1.21667	0.59769	0.186667	0.0550757	-1.27	0.157162	1.32667	0.725282	0.163333	0.799646
49	301	306	CTLKSF	2	30.3833	0.791033	39.5467	1.1017	73.93	0.1	29.0133	1.29001	37.61	1.20449	72.15	0.6245	27.3967	0.612318	29.7633	0.566068	45.7133	1.04078	28.5867	0.652482	29.4133	0.15695	47.8567	0.100664	49	203	214	IYSKHTPINLVR	3	38.8433	0.517912	41.0567	0.635321	40.6933	0.282902	38.6167	0.644696	40.2167	0.411015	40.75	0.111355	39.54	0.495076	41.65	0.572364
50	306	311	FTVEKG	2	NA	NA	66.9	1.29965	73.29	0.746391	NA	NA	66.32	2.0742	72.6833	0.814514	NA	NA	63.77	1.83278	65.37	1.11745	NA	NA	62.76	1.19817	66.5633	1.03079	50	203	214	IYSKHTPINLVR	4	39.48	1.41774	40.8867	0.808847	40.8367	0.143643	39.4733	0.225019	40.6833	0.12741	41.3633	0.330051	39.1967	0.907377	41.93	0.983209
51	306	313	FTVEKGIY	2	NA	NA	49.3433	1.08685	67.9567	0.196299	NA	NA	48.24	0.497293	65.4967	0.210079	NA	NA	43.4767	0.639713	50.2167	0.535288	NA	NA	41.8133	0.551574	51.4967	0.575529	51	205	214	SKHTPINLVR	2	48.7033	0.869272	51.1367	1.02011	50.1533	0.275923	49.57	1.98199	50.7067	0.316439	49.7467	0.275379	49.3767	0.996209	51.7	0.900722
52	307	313	TVEKGIY	2	36.2667	0.595427	45.82	1.05304	69.6333	0.420991	34.4433	1.64163	44.4267	1.61274	68.24	0.567098	32.1933	0.749689	36.44	0.786193	46.1033	0.68486	34.3633	0.515493	35.29	0.381576	50.0767	0.294845	52	205	214	SKHTPINLVR	3	48.61	0.616117	50.36	0.684617	49.3167	0.080829	48.5633	0.697878	49.75	0.474658	49.26	0.298161	48.5667	0.273922	51.34	0.705479
53	307	315	TVEKGIYQT	2	NA	NA	49.5633	0.417892	72.32	0.479479	NA	NA	47.3567	1.47886	73.44	0.4272	NA	NA	41.0233	0.0493288	57.3233	0.576397	NA	NA	40.49	0.346554	60.3667	0.306649	53	205	220	SKHTPINLVRDLPQGF	3	50.3233	0.72968	51.37	0.495177	50.9433	0.332616	50.9667	0.826579	51.25	0.180831	50.9567	0.210792	51.5333	1.59954	51.6667	0.860775
54	307	317	TVEKGIYQTSN	2	39.2	0.737496	49.8467	0.875005	70.7767	0.204042	38.6967	0.46694	48.4267	1.46186	70.21	0.502394	39.0167	1.91106	44.4533	0.0251661	56.47	0.930537	40.28	0.406325	43.17	0.296142	59.0133	0.678258	54	205	220	SKHTPINLVRDLPQGF	4	44.09	1.17784	45.83	0.635059	44.6267	0.436616	44.57	1.03937	45.21	0.122882	45.0533	0.449704	44.8733	1.49974	46.0167	0.78475
55	307	318	TVEKGIYQTSNF	2	35.47	0.580259	47.0667	1.26785	68.8133	0.557524	34.7667	0.512868	46.48	1.20826	68.8233	0.309246	35.4567	0.369639	41.7	0.192873	56.1267	0.583467	36.46	0.147309	40.16	0.25865	58.18	0.281603	55	212	219	LVRDLPQG	2	56.9933	0.398037	56.6267	0.411866	54.9033	0.277369	57.7433	0.669054	55.6933	0.348186	54.37	0.44643	57.9467	0.705998	57.15	0.767398
56	319	325	RVQPTES	2	67.8433	1.56059	68.0767	1.31823	67.45	0.508626	NA	NA	65.9333	1.17649	67.93	1.1758	58.9633	0.76173	64.9033	1.06006	65.5267	0.901628	NA	NA	67.0967	0.424539	66.8633	0.42548	56	212	220	LVRDLPQGF	2	53.9833	1.60531	52.0267	0.579339	49.5367	0.150111	53.5533	0.805998	51.0033	0.191398	49.6033	0.195021	54.5467	1.67154	52.4033	0.222336
57	369	379	YNSASFSTFKC	2	NA	NA	63.02	0.735459	62.3533	0.372201	NA	NA	63.7667	0.439242	63.1067	0.115036	NA	NA	63.7433	0.274651	61.4733	0.515396	NA	NA	63.3733	0.498029	62.47	0.13	57	242	247	LALHRS	2	27.9233	0.398288	33.06	0.167033	37.89	0.530189	26.9933	0.395769	31.3367	0.873232	37.51	0.425323	28.2033	0.550485	33.5767	0.846069
58	374	379	FSTFKC	2	51.4533	0.647328	53.38	0.222711	55.24	0.484458	51.54	2.91669	53.0133	0.433167	55.3	0.554256	49.4833	0.882345	52.97	0.326037	53.65	0.268514	50.4567	1.58652	53.6933	0.624206	55.1967	0.905226	58	245	264	HRSYLTPGDSSSGWTAGAAA	3	51.9667	1.16509	49.7067	0.416813	47.2733	0.204287	51.6467	0.780085	48.8167	0.117189	47.61	0.311929	52.2033	0.856757	49.7333	0.421584
59	380	390	YGVSPTKLNDL	2	43.8633	1.25576	53.1667	0.785897	62.71	0.451331	40.8533	2.43032	52.0733	1.085	61.9767	0.155671	39.8267	0.609289	46.2333	0.250067	58.3067	0.593408	41.75	0.599083	50.9167	0.211266	61.2	0.410731	59	248	264	YLTPGDSSSGWTAGAAA	2	51.0367	0.885457	48.0933	0.415853	45.6867	0.233524	50.75	0.557494	47.1967	0.309246	45.56	0.221133	51.7267	1.58985	48.3833	0.215484
60	381	390	GVSPTKLNDL	2	43.8367	0.38527	50.1033	0.348473	57.91	0.64467	42.91	1.46216	50.0633	0.233524	58.3533	0.341223	41.5567	0.255408	46.3133	0.292632	54.8333	0.658508	43.8267	0.431895	48.7967	0.251661	57.13	0.0556776	60	265	274	YYVGYLQPRT	2	10.7767	0.228108	17.3767	0.0896289	28.9767	1.80278	9.55	0.723395	16.0933	0.234379	27.7167	1.36592	10.39	0.699071	16.97	1.09672
61	391	396	CFTNVY	1	19.9833	0.50362	33.0067	0.305014	47.78	0.792654	18.5567	1.09665	31.71	0.617981	47.4367	0.400042	26.8233	0.680686	34.1133	0.196044	48.5533	0.932166	24.67	0.285832	33.32	0.506853	49.1067	0.366106	61	265	275	YYVGYLQPRTF	2	6.03667	0.718146	10.42	0.451774	17.6967	0.100167	4.52667	0.621718	8.99333	0.561456	16.9867	0.436616	5.88667	0.85278	10.3267	0.410041
62	399	405	SFVIRGD	2	7.36333	0.712905	6.07333	0.355012	6.11	0.569561	7.24333	0.865814	5.96667	0.215948	6.83667	0.361709	7.42333	0.722795	5.25667	0.0503322	4.18333	0.435584	6.88667	1.09546	5.79667	0.408575	5.99	0.386264	62	265	278	YYVGYLQPRTFLLK	3	5.88333	0.6278	9.96	0.497896	15.6933	0.309892	6.04667	0.767876	9.67	0.164621	15.68	0.183303	6.50333	0.160104	9.65333	0.590452
63	400	405	FVIRGD	2	8.44333	0.704651	7.82	0.714213	6.85	0.749066	8.03667	0.402036	8.29	0.595735	7.69	0.262298	7.78667	0.257747	5.49333	0.198578	3.39333	0.691183	8.46333	0.739347	7.42667	0.549758	6.92	0.435086	63	266	275	YVGYLQPRTF	2	9.68667	0.818372	15.4967	0.3188	23.4167	0.080829	8.73667	0.523482	13.98	0.450333	23.38	0.0556776	9.55333	0.12897	15.12	0.301164
64	420	425	DYNYKL	2	4.81667	0.607975	2.38667	0.3646	2.59333	0.584494	4.52333	1.19755	2.60333	0.191398	2.59667	0.456216	3.91	0.494874	2.39667	0.315331	2.09667	0.440946	4.55333	1.85565	2.07	0.743572	2.47667	0.552208	64	269	275	YLQPRTF	2	11.7633	1.0982	16.6467	0.594755	23.7533	0.0873689	10.0067	0.781366	15.0667	0.59096	23.3033	0.464363	12.0667	0.245832	17.1533	0.293655
65	434	441	IAWNSNNL	2	35.8367	0.568536	42.8667	3.11965	50.3933	0.517333	35.0233	1.38182	44.42	0.720208	42.8833	1.62112	32.5033	0.896902	40.8333	1.69512	49.05	0.515073	36.5267	0.707766	43.8667	1.20935	50.2467	0.336502	65	291	300	CALDPLSETK	2	20.8967	0.467582	30.2	0.485386	51.0567	0.279344	20.6933	0.578129	30.1933	1.01239	51.0767	0.725695	19.0667	0.655312	27.2567	0.42194
66	434	444	IAWNSNNLDSK	2	NA	NA	54.5567	0.671218	58.8	0.536936	NA	NA	55.3133	0.132791	60.19	0.277128	NA	NA	48.2867	0.462313	56.4433	1.05006	NA	NA	54.44	0.457056	59.1767	0.596853	66	291	302	CALDPLSETKCT	2	18.7033	0.391195	30.9967	0.543078	51.44	0.48	18.7467	0.450592	31.1633	1.3512	51.96	0.667757	17.8833	0.992287	28.2333	0.718981
67	456	467	FRKSNLKPFERD	3	14.8667	0.300222	14.52	0.284781	20.8833	0.78373	14.36	0.776724	14.3467	0.453689	21.4367	0.586202	13.0567	0.420634	14.5067	0.120968	22.14	0.646297	12.7467	0.670622	13.8333	0.205994	19.6367	0.427707	67	301	306	CTLKSF	2	29.5233	0.525579	43.62	0.291033	64.92	0.272213	30.1	0.734302	43.3967	1.12349	65.0267	0.730023	27.2833	1.1297	39.4767	1.20035
68	456	467	FRKSNLKPFERD	4	14.9	0.494874	14.0567	0.061101	21.13	0.416173	14.8267	0.42336	14.2167	0.323161	21.4533	0.26839	14.0533	0.233524	14.1333	0.106927	21.7733	0.53426	14.3367	0.266521	13.9633	0.180093	19.8167	0.180093	68	303	313	LKSFTVEKGIY	3	40.15	0.335112	47.5633	0.384751	54.9933	0.410041	41.0567	0.181751	47.1933	0.767094	55.6167	0.475009	39.9467	1.82308	45.39	1.41524
69	487	495	NCYFPLQSY	2	27.8933	1.16629	30.8567	0.411987	48.8	1.02313	27.51	0.72808	31.07	0.32078	47.2767	0.273008	32.09	0.770909	38.1867	0.234592	55.72	0.511762	27.6333	0.763959	35.1333	0.636108	57.1333	0.795005	69	306	311	FTVEKG	2	58.0667	0.959288	59.6267	1.6218	63.0667	0.495715	59.94	0.272213	61.2033	0.739752	63.0933	0.998516	56.46	1.27448	61.6267	0.655922
70	489	495	YFPLQSY	2	9.2	1.30778	15.0967	0.971202	33.5767	0.303535	8.53333	1.6547	13.3167	1.62053	29.9467	0.875005	10.76	1.32525	18.5467	0.748487	44.7567	0.905888	13.95	2.48336	19.7733	0.935539	47.1333	0.557165	70	306	313	FTVEKGIY	2	42.64	1.45492	48.9267	0.070946	60.3233	0.685736	42.4267	0.225462	49.35	1.01059	60.32	1.03812	40.65	0.928278	47.0933	0.717101
71	490	495	FPLQSY	1	21.72	0.540648	20.9633	0.265393	39.0267	0.529371	NA	NA	21.5733	0.274651	37.6	0.27074	21.7867	0.205508	21.9833	0.460036	49.2867	1.00286	22.72	0.305123	24.73	0.117898	52.18	0.138564	71	307	313	TVEKGIY	2	35.8033	0.307463	47.4633	0.406735	60.9267	0.738941	36.2467	0.285365	46.3833	0.987995	60.5633	0.889625	33.92	0.658255	43.2967	1.21233
72	518	532	LHAPATVCGPKKSTN	3	NA	NA	54.92	1.32639	58.4267	0.464901	NA	NA	54.1333	1.47886	58.5333	0.225019	NA	NA	49.21	0.850176	56.76	0.595735	NA	NA	49.87	0.667757	58.9333	1.36515	72	307	315	TVEKGIYQT	2	38	0.514684	52.54	0.476235	64.0733	0.461988	38.9133	0.400042	49.8167	1.36873	63.8533	1.0289	36.95	1.5027	47.29	0.827224
73	518	535	LHAPATVCGPKKSTNLVK	4	36.6767	0.856874	45.5267	0.750622	51.05	0.392301	35.4	2.12986	44.58	0.185203	51.15	0.527352	34.7167	0.691761	41.17	0.381576	48.1667	0.419325	35.14	0.0984886	41.9367	0.394631	48.9933	0.270617	73	307	317	TVEKGIYQTSN	2	41.7	1.46369	52.89	0.0953939	62.7033	0.192959	40.3633	1.01026	51.5067	1.10183	62.5833	0.661614	39.13	0.449778	49.8567	0.860717
74	518	537	LHAPATVCGPKKSTNLVKNK	4	29.0267	0.212211	35.9	0.108167	44.78	0.699357	27.42	1.48233	34.9833	0.244404	44.3567	0.3646	26.6667	0.408697	31.9833	0.387599	38.78	0.457384	27.4733	0.115902	32.3333	0.171561	39.6867	0.104083	74	307	318	TVEKGIYQTSNF	2	38.26	0.74505	52.3667	0.0585947	62.1167	0.445571	38.31	0.857146	50.9	1.03928	62.29	0.606712	37.1733	1.49938	50.1133	1.04887
75	518	537	LHAPATVCGPKKSTNLVKNK	5	29.5833	0.145717	36.3367	0.389915	45.5533	0.565007	28.67	0.773822	35.1733	0.275923	45.2133	0.669428	27.0633	0.347898	32.27	0.0608276	39.2067	0.436845	28.2633	0.394631	32.6233	0.0602771	40.2267	0.308923	75	316	325	SNFRVQPTES	2	50.8233	1.66016	62.5533	0.0971253	64.58	0.829638	51.3233	0.53426	60.09	0.155242	63.69	0.83863	50.4233	1.27868	61.97	1.08586
76	530	537	STNLVKNK	2	32.3267	1.05567	34.9333	0.888669	56.4933	0.506491	NA	NA	34.64	2.00562	53.97	1.34123	NA	NA	31.5967	0.263881	38.5033	0.280238	29.9467	1.69252	32.0667	0.95626	41.2167	0.493592	76	351	357	YAWNRKR	3	33.28	0.297153	38.4067	0.646555	40.67	0.83863	33.8733	0.520032	37.87	0.49	39.6933	0.184481	33.04	0.501199	37.8	0.739797
77	530	537	STNLVKNK	3	33.6267	0.277369	35.2733	0.561456	56.8367	0.647482	NA	NA	34.5667	0.381095	54.83	0.21	NA	NA	32.4267	0.74009	38.5233	0.402036	NA	NA	32.8033	0.375278	41.3067	0.500133	77	369	379	YNSASFSTFKC	2	61.6833	0.884553	58.4933	0.233524	57.8	0.665658	62.0533	0.583981	57.6	0.536749	57.65	0.337787	62.2833	1.338	58.72	0.105357
78	538	543	CVNFNF	2	4.64	0.30348	6.78333	0.480035	38.7	1.10014	4.62667	0.270247	6.34333	1.03181	34.31	1.19679	3.95	0.816639	2.79667	0.234379	7.36667	0.159478	4.6	0.556776	3.38333	0.064291	10.21	0.34176	78	373	379	SFSTFKC	2	50.7733	0.957566	49.4033	0.535381	51.0533	0.680906	52.3733	0.956312	49.05	0.264575	50.9367	0.289367	50.63	1.21791	50.5	1.4321
79	538	552	CVNFNFNGLTGTGVL	2	NA	NA	18.1	0.226495	59.7667	0.864889	NA	NA	15.9833	0.510523	55.0733	0.340637	NA	NA	13.9333	0.0288675	27.3033	0.217792	NA	NA	15.2167	0.20232	32.55	0.32187	79	374	379	FSTFKC	2	52.3467	0.337095	51.2633	0.198578	53.9933	0.520801	53.2533	0.657673	50.2133	0.568008	52.7567	0.486038	52.95	0.607701	50.6367	0.424774
80	542	552	NFNGLTGTGVL	2	14.6233	0.295691	20.2967	0.376076	47.9167	1.16092	13.8733	0.353601	18.92	0.324191	46.38	0.0360555	11.89	0.298664	15.9133	0.200333	29.0867	0.907432	13.49	0.396863	17.1233	0.115902	31.8733	0.21362	80	380	390	YGVSPTKLNDL	2	46.25	0.902663	54.5933	0.309892	59.1533	0.64221	45.3233	0.560922	53.11	0.564004	58.7267	0.475009	45.71	1.16773	54.1733	0.897236
81	553	564	TESNKKFLPFQQ	3	58.3433	0.255016	56.1533	0.0416333	56.2833	0.197569	56.2367	1.57001	55.9933	0.402036	55.84	0.528299	35.86	0.527352	42.2967	0.330051	48.7067	0.50362	41.0033	0.668306	44.9033	0.117189	49.88	0.108167	81	381	390	GVSPTKLNDL	2	46.09	0.676683	51.52	0.586174	56.63	0.348712	45.1467	0.390683	49.98	0.301164	55.6267	0.931254	45.3533	1.22541	50.8967	0.442305
82	558	564	KFLPFQQ	2	74.5667	0.825974	73.11	0.30348	72.0067	0.531633	71.5167	3.18836	71.6433	1.21821	71.5433	0.582866	49.0567	0.247049	53.2567	0.409186	58.61	0.680368	55.5767	1.7808	56.1567	0.505008	60.8933	0.125033	82	391	396	CFTNVY	1	27.2033	0.942992	35.33	0.385746	49.39	0.778267	26.72	0.425793	33.8567	0.587055	47.98	0.490306	27.76	0.555608	35.2667	0.557165
83	559	564	FLPFQQ	1	72.0667	0.459819	68.1167	1.06237	67.1633	0.49339	69.3867	2.4244	68.0133	0.595175	66.8867	0.200333	53.7733	0.715914	58.0933	0.342685	61.26	0.343948	57.8533	0.402161	59.6433	0.305505	62.1867	0.235443	83	397	405	ADSFVIRGD	2	5.76333	0.430155	4.78	0.277308	7.12333	0.210792	5.21667	0.531445	4.52333	0.28746	6.52667	0.104083	5.41667	0.120139	4.76	0.1253
84	565	570	FGRDIA	2	58.7033	1.10753	55.77	0.935788	54.54	0.658483	57.13	1.44596	55.0833	0.28006	54.3567	0.351331	43.2467	0.595343	49.71	0.262298	56.0533	0.771384	47.28	0.926013	48.2667	0.496622	52.5767	0.0550757	84	397	419	ADSFVIRGDEVRQIAPGQTGKIA	4	18.35	0.415812	20.2	0.268514	25.6667	0.0404145	18.2967	0.321299	19.8233	0.205994	25.5367	0.295691	18.4233	0.273191	20.28	0.291033
85	569	582	IADTTDAVRDPQTL	2	22.5	0.272213	26.6467	0.160416	53.0467	0.496622	21.2467	0.504612	25.85	0.38	52.3033	0.485215	16.62	1.13119	19.4133	0.309246	40.3733	0.702875	18.4733	0.306649	21.18	0.445084	42.6233	0.300222	85	399	405	SFVIRGD	2	7.69	0.425793	7.10667	0.456216	7.68333	0.198578	7.11667	0.170392	6.19	0.18735	7.10667	0.180093	7.45667	0.596853	6.72667	0.466083
86	569	585	IADTTDAVRDPQTLEIL	2	14.69	0.147986	19.2733	0.209841	47.4733	0.609617	13.2433	0.351046	18.1367	0.39425	45.2833	0.618574	10.9167	0.295014	13.9233	0.332014	33.4633	0.775263	12.2833	0.168028	16.3233	0.070946	35.8133	0.585007	86	399	419	SFVIRGDEVRQIAPGQTGKIA	3	21.13	1.12654	23.6267	0.295691	29.2633	0.165025	20.7567	0.0404145	22.82	0.442267	29.3433	0.272091	20.4733	0.630661	23.4767	0.297041
87	569	585	IADTTDAVRDPQTLEIL	3	14.17	0.242693	18.8867	0.302379	46.0767	0.674117	13.2	0.471487	17.7233	0.420159	44.3267	0.474271	10.4767	0.415251	13.3733	0.317857	32.6167	0.611583	11.5633	0.23029	14.8667	0.0873689	35.12	0.393446	87	400	405	FVIRGD	2	10.42	1.67359	8.96333	1.77838	10.6267	1.46936	9.28	1.68893	8.02333	0.872716	10.7933	0.47606	9.90667	1.56308	8.35333	0.323471
88	571	585	DTTDAVRDPQTLEIL	2	11.1833	0.172143	16.82	0.158745	50.33	0.563471	10.7733	0.514328	15.8867	0.0737111	47.92	0.537029	9.45667	0.323316	12.61	0.315119	34.8167	0.718424	10.7667	0.694286	14.07	0.108167	37.4133	0.470142	88	400	417	FVIRGDEVRQIAPGQTGK	3	24.2167	0.407226	24.5	0.360139	29.7733	0.120968	24.1467	0.353883	24.4033	0.172434	29.5267	0.287286	24.5367	0.941134	24.91	0.505074
89	624	636	IHADQLTPTWRVY	3	35.4067	0.600444	56.3333	0.416813	63.26	0.415812	35.46	0.580259	56.6967	0.6914	64.07	0.304467	52.9233	0.792549	60.4967	0.271539	62.5867	0.333816	48.09	0.21	57.8933	0.187705	63.0967	0.0757188	89	400	417	FVIRGDEVRQIAPGQTGK	4	23.36	0.228692	24.3533	0.223681	29.38	0.350428	23.4967	0.409919	23.77	0.158745	29.08	0.265141	22.8167	0.359212	23.9667	0.302875
90	626	636	ADQLTPTWRVY	2	NA	NA	66.6767	0.581922	75.61	0.652763	NA	NA	67.0967	0.440492	76.53	0.174356	NA	NA	69.9267	0.613297	72.97	0.355387	NA	NA	67.93	0.403361	74.35	0.0264575	90	400	419	FVIRGDEVRQIAPGQTGKIA	4	20.7333	0.634061	23.4	0.348712	29.3633	0.219393	20.88	0.220681	22.9933	0.230072	29.6267	0.197315	20.8767	0.584494	23.39	0.0984886
91	628	635	QLTPTWRV	2	48.8867	0.917297	74.0733	0.0404145	84.64	0.272213	48.2033	1.07072	73.0567	1.09436	85.44	0.705053	65.24	0.871091	79.7033	0.246644	83.6133	0.290057	62.8	1.17529	76.91	0.481352	84.4667	0.21362	91	400	421	FVIRGDEVRQIAPGQTGKIADY	4	18.41	0.471275	20.4667	0.39145	26.0967	0.0472582	18.2633	0.572043	20.1	0.147309	25.76	0.043589	18.2233	0.295014	20.43	0.277849
92	628	636	QLTPTWRVY	2	43.2067	1.3683	70.87	0.441928	82.2	0.508626	41.5067	0.794754	70.1267	0.914349	83.0367	0.505997	61.3167	4.46782	76.9833	0.469184	81.5	0.175214	58.58	2.52541	73.32	0.190526	82.1067	0.223681	92	406	417	EVRQIAPGQTGK	3	39.1567	0.76173	40.8667	0.735482	45.4467	0.166533	39.2833	0.864311	40.1667	0.917188	44.5933	0.0351188	39.2367	0.320364	40.6833	0.576397
93	637	646	STGSNVFQTR	2	59.61	0.468081	62.8933	1.0874	73.1267	0.573963	58.9167	1.80378	62.4267	0.47543	73.3567	0.610109	57.6367	0.368284	58.7933	0.323161	70.86	0.598582	58.5733	0.450037	58.75	0.346987	72.6267	0.184752	93	406	419	EVRQIAPGQTGKIA	2	33.8267	1.51988	37.8133	0.65041	43.57	0.510294	33.3633	0.207926	37.27	0.3005	43.3433	0.695006	33.5633	1.85584	37.9133	0.909744
94	637	650	STGSNVFQTRAGCL	2	47.5567	0.308275	53.8333	0.667108	67.0933	0.44411	45.12	1.56195	53.51	0.766225	67.4667	0.273922	43.0067	0.579339	45.8333	0.495412	58.5633	0.260832	44.92	0.3245	46.2733	0.263122	60.04	0.0781025	94	406	419	EVRQIAPGQTGKIA	3	32.49	0.217025	36.9433	0.15885	42.6133	0.300056	32.73	0.264575	36.2467	0.384751	42.3567	0.756593	32.3233	0.981903	36.6133	0.599361
95	651	657	IGAEHVN	2	NA	NA	48.5067	1.06039	59.0533	0.367741	NA	NA	47.87	0.779487	58.8167	0.878711	NA	NA	36.6733	0.62043	49.39	0.502693	NA	NA	37.9767	1.09701	53.34	0.363731	95	406	421	EVRQIAPGQTGKIADY	3	26.9567	0.366924	30.6533	0.0650641	35.9633	0.205508	27.1967	0.0802081	30.2667	0.230723	35.91	0.345977	27.05	0.761774	30.9067	0.455448
96	663	671	DIPIGAGIC	2	26.4	1.20004	34.21	0.924554	49.1967	0.668606	25.3333	1.24649	32.26	0.402616	46.95	0.735119	13.4067	1.18749	13.7067	0.0378594	22.3067	1.10817	15.7533	0.880814	16.8	0.266646	25.4067	0.440606	96	420	425	DYNYKL	2	3.90667	0.341516	3.25333	0.785005	4.34667	0.341516	3.62333	0.240069	3.22667	0.166233	3.28	0.370405	4.02333	0.564122	3.06667	0.549029
97	728	733	PVSMTK	1	NA	NA	40.8967	0.81715	42.8733	0.140119	NA	NA	43.1367	2.05537	42.3967	0.725282	NA	NA	42.0033	0.465224	40.62	1.22135	NA	NA	40.9233	1.0451	41.5667	1.04424	97	420	428	DYNYKLPDD	2	12.8033	0.572742	11.84	0.480416	11.0867	0.686464	12.37	0.101489	11.3367	0.40501	10.09	0.134536	13.2833	0.612073	12.2167	0.701878
98	728	733	PVSMTK	2	34.6933	0.637913	41.7367	0.840972	43.1567	0.629312	33.91	1.05702	41.45	0.543691	43.04	0.325115	38.09	1.48899	41.81	0.594306	41.78	0.648999	39.0233	0.172143	NA	NA	42.8233	0.342685	98	420	429	DYNYKLPDDF	2	17.7267	1.26081	15.44	0.543415	15.0133	0.197315	16.7867	0.340196	15.1967	0.428525	14.8133	0.310054	16.6233	0.995205	15.6567	0.231157
99	728	737	PVSMTKTSVD	2	19.02	0.420357	25.7633	0.146401	47.6567	0.392726	18.9133	0.621316	25.94	0.190788	47.3067	0.0981495	20.8867	0.456545	26.18	0.281603	47.5167	0.434665	22.78	0.400375	28.4	0.44238	49.2	0.555068	99	420	433	DYNYKLPDDFTGCV	2	15.62	0.32909	14.5967	0.125831	14.6467	0.125033	15.4567	0.215019	14.3933	0.250067	14.3433	0.113725	15.1333	0.598025	14.7633	0.226789
100	746	753	STECSNLL	2	43.79	0.890112	44.8	0.781729	49.2067	0.390171	43.2	1.54561	45.1967	0.350048	49.41	0.41509	28.15	1.38391	33.94	0.506853	38.4733	0.453689	30.6867	0.551029	34.8867	0.784496	41.2367	0.453468	100	422	433	NYKLPDDFTGCV	2	17.8	0.73328	16.7833	0.118462	16.6467	0.092376	17.48	0.43715	16.47	0.363456	16.17	0.223383	17.07	0.401123	16.6667	0.251661
101	753	759	LLQYGSF	1	48.94	2.55055	63.96	0.844512	67.2733	0.281484	48.4033	1.45225	64.5467	0.859205	68.1833	0.913583	40.9167	1.5228	53.3	0.973704	60.58	1.70432	43.04	1.01573	57.4533	0.291433	64.56	0.225389	101	434	441	IAWNSNNL	2	38.1633	0.359212	42.5333	0.0802081	43.8467	0.484183	38.03	0.606218	41.6	0.64467	44.1733	0.347035	39.1667	1.11733	42.7633	0.457639
102	754	759	LQYGSF	1	50.01	0.715472	64.88	0.593549	68.2233	0.3139	50.7933	0.728309	65.2867	0.645781	68.27	0.450444	47.0667	2.07303	53.8133	0.249867	61.6367	0.620672	48.7267	1.47222	56.1567	0.0763763	63.73	0.0781025	102	434	444	IAWNSNNLDSK	2	48.8767	1.16122	53.4667	0.560119	53.8133	0.420991	48.86	0.597746	52.7167	0.423596	53.8	0.466047	49.5867	1.16518	54.2033	0.710657
103	764	769	NRALTG	2	40.3233	0.237557	42.59	0.343948	52.2667	0.907377	38.64	1.76193	42.5533	0.125831	51.6633	0.473744	33.1767	1.13165	39.7133	0.231589	49.16	0.477598	35.8033	0.223681	40.5567	0.150444	50.09	0.330606	103	442	451	DSKVGGNYNY	2	60.9233	2.62879	56.7567	1.76163	58.67	0.52259	59.3167	2.23151	58.9533	0.287112	52.7233	0.655006	61.7033	4.87525	61.6533	0.648563
104	764	771	NRALTGIA	2	9.27667	0.158219	20.7867	0.240278	43.18	0.582838	8.72333	0.372335	19.5067	0.367741	42.6167	0.392471	6.2	0.450444	11.6033	0.205264	38.5167	0.78015	9.26333	1.16092	18.5633	0.941134	46.18	0.746391	104	450	455	NYLYRL	2	4.47	0.795676	9.05	0.112694	22.8567	0.0550757	4.98333	0.179536	8.65333	0.44456	21.8533	0.388887	4.27	0.403609	9.18	0.147986
105	764	776	NRALTGIAVEQDK	3	6.02	0.252389	13.2533	0.104083	31.9567	0.620833	5.84667	0.283078	12.5667	0.200083	32.26	0.0916515	4.55	0.336452	9.27667	0.25658	28.7367	0.650641	6.77667	0.402161	14.02	0.512152	34.0867	0.219393	105	455	467	LFRKSNLKPFERD	4	16.3233	0.281129	16.3967	0.317228	27.49	0.0964365	16.0367	0.455448	15.6333	0.261024	26.7233	0.348186	15.8933	0.777003	16.9033	0.120968
106	767	776	LTGIAVEQDK	2	6.69	0.177764	12.9667	0.247857	31.4967	0.422532	6.50667	0.232451	11.9933	0.285715	31.4333	0.210792	5.71	0.759408	10.5033	0.145717	27.1633	0.661539	7.21667	1.63955	14.9567	0.380044	32.5133	0.126623	106	456	467	FRKSNLKPFERD	3	15.7833	0.591636	15.4867	0.136137	26.6333	0.15885	15.5667	0.340637	15.1433	0.0550757	25.7833	0.37072	15.21	0.44911	15.7167	0.300056
107	768	776	TGIAVEQDK	2	5.59333	0.180093	8.07333	0.0503322	27.97	0.655973	5.49	0.640859	8.35333	0.30271	27.7233	0.462637	5.99667	0.29023	8.26333	0.092376	23.4033	0.539011	7.75333	0.40501	11.3067	0.566245	29.4033	0.324705	107	456	467	FRKSNLKPFERD	4	16.09	0.217945	16.2467	0.0493288	28.5433	0.342101	16.29	0.115326	15.6367	0.145717	27.7133	0.355012	16.3067	0.674191	16.28	0.202978
108	770	776	IAVEQDK	2	6.85667	0.326241	9.04	0.516817	30.19	0.308058	5.99	0.741013	8.85	0.667308	29.5767	0.890075	6.68	1.29259	9.60667	0.397157	26.2167	0.582266	10.2667	0.764613	13.8567	0.581062	30.3733	0.145029	108	456	471	FRKSNLKPFERDISTE	3	28.35	0.223383	30.8267	0.255408	39.4033	0.133167	28.9267	0.41138	30.1233	0.258134	38.0833	0.407226	28.64	1.08116	30.9733	0.456545
109	772	782	VEQDKNTQEVF	2	4.55333	0.505404	4.83333	0.353459	12.9533	0.335012	4.98	1.01129	4.71667	0.181475	13.4067	0.172434	4.95333	0.601775	4.41333	0.149778	8.99	0.302655	6.17667	0.571431	5.84	0.362905	10.4167	0.136504	109	456	471	FRKSNLKPFERDISTE	4	28.5767	0.959184	31.0167	0.312143	39.94	0.14	28.62	0.147986	29.8567	0.273008	38.9967	0.378594	28.1233	1.18644	30.6567	0.583895
110	777	782	NTQEVF	1	4.42667	0.422532	2.07667	0.594671	6.72	0.407799	3.68667	0.584494	2.39	0.555608	7.23333	0.37314	3.85333	1.22659	0.376667	0.625167	0.876667	0.135769	5.81	1.03233	1.41667	0.3073	2.83333	0.440492	110	456	473	FRKSNLKPFERDISTEIY	4	32.5333	0.37314	37.3967	0.244199	45.04	0.3995	32.2933	0.49521	36.0467	0.230723	44.6033	0.525198	31.83	1.09914	37.02	0.952838
111	783	795	AQVKQIYKTPPIK	3	79.62	0.28	78.0433	0.0550757	78.0067	0.708825	78.88	2.44227	77.58	0.25632	77.4833	0.882968	60.98	1.07056	63.4567	0.374344	71.0833	0.43501	64.8567	0.585178	65.58	0.14	72.7033	0.570117	111	459	467	SNLKPFERD	2	18.48	0.423202	19.4167	0.441173	34.2867	0.575702	18.61	0.530283	18.2867	0.480139	32.73	0.158745	18.47	1.03058	18.8033	0.453468
112	783	795	AQVKQIYKTPPIK	4	79.79	0.208087	78.2367	0.162583	78.26	0.674463	78.2067	2.83495	77.8967	0.328836	77.9733	0.749689	60.1867	0.811008	63.4667	0.255408	71.07	0.545802	64.7067	0.657292	65.7267	0.335012	73.01	0.782496	112	472	486	IYQAGSTPCNGVEGF	2	60.4433	1.2246	57.07	0.47697	54.2533	0.23029	60.6533	0.64392	56.3533	0.366924	54.6467	0.597857	60.8733	2.11637	57.13	0.479479
113	783	796	AQVKQIYKTPPIKD	4	77.5467	0.507674	77.0033	0.180093	77.31	0.74054	76.0467	2.49167	76.5633	0.963604	77.06	0.791707	61.23	0.468081	64.8933	0.440038	71.1567	0.535288	64.2067	2.14971	66.6567	0.998866	72.95	0.576888	113	474	486	QAGSTPCNGVEGF	2	56.9867	1.01041	52.2733	0.355575	49.6833	0.198578	56.4467	0.421584	51.7133	0.510131	50.1833	0.32532	56.2	2.20257	53.04	0.311929
114	785	795	VKQIYKTPPIK	3	69.5967	1.6336	70.1533	1.00012	71.5533	0.669801	69.07	3.58168	68.6133	1.23929	70.3833	1.04006	53.29	0.796994	57.8933	0.011547	63.75	0.334066	56.2367	1.52487	58.3367	1.26231	65.7	0.53563	114	487	495	NCYFPLQSY	2	27.32	0.135277	32.7833	0.52653	48.7533	0.519647	27.3067	0.937141	31.7967	0.793872	47.2033	0.386307	26.0633	0.997112	32.77	0.916897
115	787	795	QIYKTPPIK	3	77.3433	1.76647	77.17	0.356791	77.85	0.53507	77.3667	2.41044	77.3267	0.518684	77.2733	0.925761	68.4333	2.62407	69.98	0.53563	71.8433	0.705998	69.2633	1.25779	70.34	1.21244	72.4533	0.744737	115	489	495	YFPLQSY	2	14.0033	0.673226	14.1167	0.935218	35.7633	0.439356	13.2933	0.320052	14.48	1.01134	33.2633	1.03355	14.3433	1.00828	14.05	0.0264575
116	788	795	IYKTPPIK	3	71.45	0.775435	70.0967	1.06237	70.8	0.32187	74.4867	0.913583	71.43	0.978621	70.9233	0.204042	71.1367	4.34724	71.4533	1.42683	70.3133	0.704651	70.9567	1.28001	70.23	1.61205	71.5233	0.464901	116	490	495	FPLQSY	1	21.1167	0.915278	22.2767	0.266521	46.13	0.14	21.0167	0.508953	20.7833	0.646091	44.0267	0.606658	21.2167	1.08039	21.6933	0.802081
117	815	821	RSFIEDL	2	4.63333	1.10934	4.35667	0.470567	14.54	0.422966	4.51	0.945357	4.10667	0.771643	14.95	0.32187	5.19667	1.92001	4.74667	0.324705	11.3167	0.497427	6.12333	1.09203	6.64667	0.372335	15.07	0.391535	117	496	513	GFQPTNGVGYQPYRVVVL	2	37.3267	0.986729	37.5867	0.221435	35.77	0.186815	37.7267	0.453689	37.1233	0.592143	35.7533	0.347898	37.8467	1.3273	37.7467	0.204287
118	822	827	LFNKVT	2	56.6167	0.867256	59.89	0.582838	58.8033	0.290918	56.6733	1.7169	61.2133	0.191398	59.4	0.191572	56.3567	1.97789	60.3267	0.115902	58.3967	0.10504	57.99	1.82403	59.6467	0.532666	58.5833	0.161658	118	514	537	SFELLHAPATVCGPKKSTNLVKNK	4	37.2067	1.61265	39.0267	0.336502	43.6967	0.446356	35.5133	0.722311	38.1733	0.532572	43.9067	0.319739	35.2667	0.900074	38.31	0.445309
119	823	828	FNKVTL	2	75.8767	0.404145	77.4833	1.00027	77.0567	0.650333	76.73	2.09588	77.62	1.38611	76.85	0.308058	77.4267	1.12474	78.1133	0.141892	76.2033	0.213854	80.9	2.32058	76.1933	0.748487	76.17	0.286182	119	514	537	SFELLHAPATVCGPKKSTNLVKNK	5	36.8533	0.776552	40.3667	0.5231	44.7833	0.210317	36.7667	0.595343	39.5833	0.582866	45.1533	0.274651	36.1767	0.890917	39.8433	0.577437
120	823	829	FNKVTLA	2	73.5067	0.535195	72.8533	0.835843	74.2133	0.783858	74.9367	1.03655	72.89	0.661891	74.0233	1.24163	75.4233	1.49804	70.6733	3.32271	73.5333	0.679289	78.29	3.10807	74.25	0.929892	73.66	1.14241	120	516	537	ELLHAPATVCGPKKSTNLVKNK	4	NA	NA	37.6467	0.601775	NA	NA	NA	NA	36.8633	0.479201	NA	NA	NA	NA	NA	NA
121	823	831	FNKVTLADA	2	72.85	2.00367	71.4267	0.431548	72.9967	1.50607	72.9667	1.66521	73.3233	1.44514	71.5533	0.221435	77.9367	1.54021	71.9567	0.95626	70.21	1.3547	72.9167	1.46661	70.9833	0.722865	70.26	0.367151	121	518	529	LHAPATVCGPKK	3	52.0833	0.725282	58.81	2.27851	58.4733	1.59519	50.9133	0.879621	57.6433	0.525484	58.97	1.42818	49.4467	2.8628	58.27	1.73
122	823	835	FNKVTLADAGFIK	3	69.3633	0.378462	68.8967	0.244404	67.89	0.219317	69.3467	2.12926	69.38	0.729589	68.2733	0.668905	68.58	1.41234	69.2367	0.289885	66.69	0.323574	69.14	1.69361	68.6833	0.235018	67.41	0.452106	122	518	532	LHAPATVCGPKKSTN	3	49.2933	1.34834	56.7433	0.474798	55.2833	0.68252	50.11	0.795047	54.6367	0.18037	54.12	0.651997	48.2667	1.36137	54.8467	2.56985
123	826	835	VTLADAGFIK	2	75.72	0.676683	73.3567	0.0757188	72.82	0.225167	75.3067	1.75169	73.8467	0.697161	72.8733	0.60136	75.0567	1.04309	73.4567	0.686756	71.1433	0.467582	75.0533	0.929534	73.0933	0.38397	71.9867	0.266333	123	518	535	LHAPATVCGPKKSTNLVK	4	42.6167	1.55388	47.7767	0.808352	51.6767	0.219393	41.7867	0.982717	46.9167	0.816476	51.95	0.619919	41.35	0.940638	47.4167	1.27477
124	828	835	LADAGFIK	2	63.5833	0.655769	61.6367	0.384231	60.7967	0.750355	63.8933	1.53793	61.8267	0.20306	61.3767	0.850314	62.3967	1.26508	60.7533	0.402782	58.4867	0.327159	63.21	0.705479	61.62	0.430929	60.52	0.521153	124	518	537	LHAPATVCGPKKSTNLVKNK	3	34.5767	0.505997	39.25	0.398372	46.43	0.181934	34.49	0.933113	38.8867	0.453689	47.46	0.894371	33.5967	0.449592	38.89	0.649692
125	829	835	ADAGFIK	2	48.85	0.359305	49.2233	0.489524	48.5767	0.205994	49.17	0.265141	50.1133	0.126623	48.6433	0.145717	49.7267	0.662747	49.6167	0.046188	47.8633	0.178979	50.62	1.07587	49.04	0.434856	48.7067	0.652482	125	518	537	LHAPATVCGPKKSTNLVKNK	4	32.3733	0.716752	37.19	0.534509	43.6867	0.064291	32.0733	0.805564	36.9033	0.392726	43.8433	0.69888	31.3133	0.725695	36.9067	0.873632
126	842	849	GDIAARDL	2	NA	NA	67.8833	0.500133	67.83	0.315753	NA	NA	69.29	0.0556776	67.0133	0.467155	NA	NA	68.6167	0.636344	66.35	0.196723	NA	NA	68.3567	0.512478	67.4533	0.369639	126	518	537	LHAPATVCGPKKSTNLVKNK	5	32.9833	0.746481	38.4367	0.750089	45.9833	0.160416	32.6933	1.15136	38.2333	0.331713	46.26	0.746659	31.67	1.1758	38.0367	1.30082
127	844	849	IAARDL	2	78.91	1.38568	77.2533	0.123423	77.66	0.266646	78.5967	3.10565	78.0367	0.446356	76.91	1.15113	78.4267	1.78925	79.1467	0.255408	78.7933	0.633745	78.16	1.9258	78.0733	0.450814	78.0167	0.0907377	127	519	537	HAPATVCGPKKSTNLVKNK	4	34.4667	0.387857	39.0167	0.706847	46.5733	0.336502	33.34	0.418688	38.6133	0.750755	46.4967	1.13778	32.38	0.704486	38.8967	0.843169
128	844	851	IAARDLIC	2	NA	NA	73.85	0.567891	72.9933	0.81941	NA	NA	74.5467	0.592143	72.4667	0.510131	NA	NA	73.0567	0.283608	71.18	0.323574	NA	NA	74.1733	0.417413	73.1833	0.140119	128	530	537	STNLVKNK	2	33.8467	0.492172	37.1833	0.283608	58.7733	0.658357	34.4467	0.128582	37.6467	0.878996	58.4333	0.965885	33.2267	1.28578	35.6767	1.28679
129	846	851	ARDLIC	2	51.5	1.48334	51.5133	1.65198	51.4833	0.540771	52.8533	2.67343	50.4033	0.891871	52.3833	0.520513	51.1767	2.44827	52.5967	1.36782	50.7167	0.289194	49.6533	0.77242	52.1167	0.28746	51.3933	0.670025	129	530	537	STNLVKNK	3	23.64	0.648383	29.7233	2.80365	51.62	3.33816	23.7167	1.71033	32.22	0.76896	53.8133	1.93249	24.0967	3.95132	30.0833	2.09939
130	852	858	AQKFNGL	2	51.4367	0.315647	55.14	0.697639	65.83	0.450777	50.3833	0.82203	55.4633	0.635164	65.4133	0.529182	44.77	0.923418	53.5633	0.263881	62.6133	0.777196	48.5267	0.780342	54.2767	0.477214	63.7167	0.85804	130	536	543	NKCVNFNF	2	13.2167	1.00027	15.98	0.398497	53.55	0.270555	12.7133	1.35876	16.4033	0.421466	55.4533	0.88636	11.74	1.23382	13.8833	0.336502
131	855	869	FNGLTVLPPLLTDEM	2	35.03	0.872296	49.7833	0.188768	62.3467	0.363501	34.4567	0.472687	49.4	0.265141	62.02	0.115326	24.3867	1.13271	34.7667	0.353883	50.1367	0.40104	29.2267	0.733576	38.5233	0.21362	54.1833	0.174738	131	538	543	CVNFNF	1	8.09333	1.1809	10.8233	1.33665	55.5433	0.412836	6.35333	1.5513	11.32	0.973704	56.9967	0.786787	5.84667	1.36387	7.41	1.70985
132	856	869	NGLTVLPPLLTDEM	2	33.8467	0.565803	48.03	0.242487	60.2267	0.525198	33.19	0.486621	47.48	0.44441	59.9767	0.420991	25.1233	0.136504	33.1767	0.113725	47.9767	0.494099	28.7667	0.616468	36.82	0.15	51.98	0.210713	132	538	546	CVNFNFNGL	2	10.1867	0.0650641	20.0033	0.551936	52.2867	0.747953	9.6	0.548361	20.93	0.802247	53.4133	0.771125	9.10667	0.715705	18.0333	0.327159
133	859	869	TVLPPLLTDEM	1	45.04	0.589661	61.18	0.112694	70.6033	0.3188	45.0167	0.938953	60.27	0.667308	68.8167	0.375411	30.5467	0.140119	36.36	0.268514	51.2933	0.863269	34.28	0.393954	40.9967	0.265016	56.2333	0.306649	133	538	552	CVNFNFNGLTGTGVL	2	15.6733	0.747418	26.2533	0.646632	61.7867	0.45742	12.5867	0.419325	26.7867	1.0057	60.95	1.15806	12.9833	0.320052	23.2333	0.446356
134	859	869	TVLPPLLTDEM	2	39.8867	0.435239	52.75	0.4	59.3367	0.328075	39.2933	0.941187	52.3133	0.291605	59.13	0.44238	25.62	0.650231	31	0.11	43.33	0.635059	29.8333	0.557704	35.6533	0.185562	47.5	0.395095	134	542	552	NFNGLTGTGVL	2	16.0567	0.571868	23.88	0.257099	48.1567	0.371663	16.2533	0.867314	25.7633	0.975517	49.9333	0.663425	15.0167	0.353459	22.3	0.398372
135	870	877	IAQYTSAL	1	8.78333	0.297377	24.11	0.334515	62.2067	0.460145	9.23333	0.663425	26	0.654828	62.9467	0.20502	5.67	0.236432	8.27	0.307896	21.7067	0.42004	6.03333	0.96033	10.2767	0.314696	27.0667	0.537246	135	553	564	TESNKKFLPFQQ	3	55.83	1.22192	53.7	0.221133	51.1667	0.342685	56.2633	0.37581	53.0767	0.280238	51.2033	0.251064	50.69	0.784602	51.39	0.5003
136	870	877	IAQYTSAL	2	9.39	0.397366	22.2233	0.37072	54.2567	0.912213	9.22667	0.332916	23.5733	0.680392	55.0367	0.40129	6.35	0.343948	9.24333	0.210317	24.1133	0.714586	7.93667	1.11787	10.7367	0.366924	28.1667	0.81525	136	553	568	TESNKKFLPFQQFGRD	4	46.6433	0.460905	44.8933	0.416333	43.2433	0.0986577	47.48	1.13715	44.7267	0.15695	43.4833	0.280238	41.6933	1.63891	42.77	0.396106
137	878	888	LAGTITSGWTF	2	61.5933	2.2519	68.7067	0.847368	69.26	1.00504	62.75	2.80337	69.2367	0.529371	69.5067	0.666433	39.54	0.779487	45.2033	0.306649	50.1933	0.370045	30.68	26.4765	50.5767	0.178979	53.6033	0.428525	137	558	564	KFLPFQQ	2	65.22	0.355949	62.7867	0.792107	59.8633	0.337095	66.75	0.955196	62.1967	0.143643	60.2433	0.598025	59.6267	1.5603	59.44	1.13715
138	878	890	LAGTITSGWTFGA	2	52.0533	5.86359	64.9767	1.60469	68.3267	0.924356	53.3367	7.95886	64.0067	0.859903	67.2933	0.378197	38.9667	1.91891	47.2867	0.0057735	52.17	0.295127	43.6367	3.46203	51.6067	0.369098	55.2933	0.232451	138	559	564	FLPFQQ	1	68.6967	1.21541	65.7067	0.675747	62.82	0.121244	69.8	0.240208	64.6133	0.836919	62.6267	0.692989	64.78	2.25967	63.41	1.16606
139	878	894	LAGTITSGWTFGAGAAL	2	50.6833	4.25582	65.9567	1.64895	69.7467	0.553022	49.9567	9.40651	64.71	0.266271	68.0633	0.355012	39.5567	3.05948	50.8967	0.40464	56.6467	0.534821	41.7733	5.16804	53.78	0.348281	58.4533	0.0680686	139	565	570	FGRDIA	2	52.2567	1.59017	50.22	0.264575	47.7567	0.659116	51.87	0.304467	48.9233	0.213854	47.2833	0.491664	47.97	0.753193	48.57	0.589661
140	891	901	GAALQIPFAMQ	2	59.1033	1.99134	65.3233	0.930394	73.8	0.570877	60.1567	1.35884	65.5167	0.775263	72.8767	2.08797	48.14	3.22833	51.1667	1.8564	61.5367	1.25385	50.2467	1.93001	52.5233	1.78355	62.19	1.68057	140	569	582	IADTTDAVRDPQTL	2	24.2333	0.578475	32.6667	0.350761	52.7333	0.610765	23.5133	0.275741	32.36	0.676683	53.4267	0.903899	22.3333	0.889288	31.2733	0.701166
141	891	903	GAALQIPFAMQMA	2	NA	NA	66.1367	0.657368	75.18	0.649538	NA	NA	65.6833	0.337095	74.28	0.978928	NA	NA	41.8167	0.155671	47.8267	0.81715	NA	NA	44.71	0.165227	51.9067	0.0650641	141	569	585	IADTTDAVRDPQTLEIL	2	16.5067	0.572917	24.06	0.33	50.12	0.405832	16.05	0.351568	23.93	0.592706	50.72	0.922388	16.52	0.542863	23.5133	0.210792
142	892	903	AALQIPFAMQMA	2	NA	NA	68.19	0.758222	73.1733	0.605337	NA	NA	69.0367	1.55362	71.89	0.147309	NA	NA	42.5	0.48816	48.5233	0.65493	NA	NA	45.4767	0.907873	51.7767	0.637364	142	571	585	DTTDAVRDPQTLEIL	2	14.22	0.13	24.96	0.355106	53.2	0.306105	13.28	0.332866	24.1833	0.431316	53.9	0.952628	13.12	0.588133	23.3	0.878806
143	894	901	LQIPFAMQ	2	NA	NA	54.9833	0.750755	63.1433	0.38527	NA	NA	55.7533	0.260064	63.7967	0.595007	NA	NA	36.8767	1.16749	39.8033	0.739008	NA	NA	38.88	0.502693	42.64	0.13	143	575	585	AVRDPQTLEIL	2	9.63	0.356791	22.8233	0.416813	54.6967	0.392726	8.97333	0.545008	21.7933	0.7558	55.8667	1.1017	8.5	0.324191	21.1067	0.436616
144	894	902	LQIPFAMQM	2	43.8633	1.76766	55.5433	0.839186	65.4633	0.746079	42.5367	1.63638	55.16	0.880965	64.0167	0.43062	27.6133	0.124231	33.0067	0.570993	36.6867	0.292973	30.27	1.01725	35.0867	0.775005	40.42	0.155242	144	621	627	PVAIHAD	2	46.9567	1.657	52.5233	0.792233	51.82	0.355949	44.96	0.412189	51.4767	0.732826	51.35	0.713583	48.4167	1.11912	52.88	0.917878
145	894	903	LQIPFAMQMA	2	42.3767	0.9943	57.6667	0.990421	69.5267	0.414287	42.4767	0.634061	58.4133	0.819898	68.9933	0.202073	27.7233	0.896456	31.8267	0.64291	35.8767	0.695509	31.03	0.28931	35.0333	0.496622	40.2267	0.584323	145	624	636	IHADQLTPTWRVY	3	51.09	1.17043	58.73	0.134536	57.4533	0.337095	48.9767	0.795131	57.1333	0.485627	57.39	0.385746	53.2167	1.56427	58.94	1.19929
146	895	902	QIPFAMQM	2	31.51	0.308058	46.6	0.877895	58.44	0.407308	32.38	2.08295	47.3933	0.619866	57.9633	0.681347	25.9967	1.11096	32.8133	0.483977	36.6267	0.832006	27.2433	0.586202	34.3767	0.0472582	39.5	0.435086	146	626	636	ADQLTPTWRVY	2	60.8833	0.914677	70.2033	0.371124	68.6433	0.295014	58.1733	1.03162	68.7433	0.639088	68.45	0.804674	62.2267	1.67064	70.2433	1.1491
147	895	903	QIPFAMQMA	2	34.62	0.506853	51.0567	0.485009	64.3733	0.576397	33.93	0.782368	52.2633	0.0776745	63.06	0.395854	26.84	1.28269	32.3767	0.166533	35.83	0.372424	28.0733	1.78063	33.9967	0.195021	39.37	0.14	147	628	635	QLTPTWRV	2	73.5967	3.82139	79.88	0.236432	78.7567	0.872143	65.6267	1.64092	78.2633	0.540031	78.13	0.730205	69.0667	2.51476	80.3	1.28503
148	902	906	MAYRF	2	21.2633	0.603849	49.43	0.661211	81.9233	0.226789	20.7667	0.351615	49.8833	0.618088	79.14	1.38264	14.2367	0.992035	21.44	0.49366	27.3	1.0006	16.1333	2.30031	23.61	0.572364	32.3567	0.6146	148	628	636	QLTPTWRVY	2	63.5767	1.33979	76.1033	0.569766	74.3733	0.4769	59.94	1.23357	74.4267	0.846069	74.5	0.630952	66.38	1.92268	76.47	1.48098
149	904	910	YRFNGIG	2	34.6933	0.387857	55.7867	0.178979	70.45	0.393573	34.0033	2.00904	55.82	0.160935	70.4133	0.281839	17.5933	0.297041	33.2667	0.359212	50.7167	0.952593	19.9867	0.870881	34.78	0.56205	52.0067	0.276827	149	630	636	TPTWRVY	2	68.0167	0.747016	78.5867	0.240069	77.4367	0.450037	64.56	1.0224	77.6367	1.17304	77.1033	0.605833	72.0467	3.38091	79.7267	1.37994
150	904	916	YRFNGIGVTQNVL	2	NA	NA	56.31	0.233024	73.1167	0.330051	NA	NA	56.7267	0.280238	72.9233	0.317857	NA	NA	32.6333	0.270247	45.1567	0.725075	NA	NA	34.8467	0.449592	48.3	0.305123	150	637	646	STGSNVFQTR	2	57.3867	0.847722	62.21	0.242693	65.59	0.658863	57.2167	0.266896	60.46	0.803181	64.93	0.759737	57.0567	1.09075	61.5267	0.80699
151	907	916	NGIGVTQNVL	2	35.6667	0.582437	54.5767	0.345591	72.86	0.43	35.19	0.771492	54.1133	0.37581	71.9567	0.386307	22.9333	0.315647	32.74	0.278747	44.8067	0.621316	26.2067	0.937141	36.02	0.350428	48.4267	0.190351	151	637	650	STGSNVFQTRAGCL	2	47.3867	1.21228	55.2067	0.134288	61.3	0.460326	47.6267	0.865583	53.88	0.867468	61.6867	0.492172	46.3267	1.52658	53.4433	0.783858
152	917	922	YENQKL	2	66.3867	0.862632	73.3467	0.195021	74.0667	0.281839	65.85	2.31448	72.53	0.59808	73.42	0.412189	43.1667	0.981139	55.8067	0.344287	66.8033	0.501431	48.6833	0.505602	59.2	0.570351	68.0267	0.317228	152	642	650	VFQTRAGCL	2	44.0833	0.590028	54.89	0.101489	61.6167	0.842457	43.7933	0.323316	52.0233	1.33874	62.7067	1.14736	42.4033	0.600528	52.1867	0.850078
153	922	927	LIANQF	2	3.66	0.476235	6.49333	0.51316	34.04	0.423202	3.10333	0.440719	6.99	0.440341	33.6067	0.155349	3.22333	0.386307	3.19333	0.598108	12.9867	0.520032	3.32333	0.675154	4.29	0.134536	16.39	0.363456	153	672	694	ASYQTQTNSPGGASSVASQSIIA	2	61.9667	1.34601	62.9467	0.187172	62.4733	0.172143	61.23	0.531131	61.03	0.412432	61.89	0.399625	61.62	1.49081	61.34	0.521153
154	923	935	IANQFNSAIGKIQ	2	16.6633	0.300222	26.8967	0.222785	44.72	0.512152	16.5067	0.270617	26.6267	0.310054	45.1767	0.092376	13.3567	0.667108	22.1067	0.0378594	39.5333	0.416333	15.86	0.329697	25.7833	0.251661	41.35	0.226053	154	728	733	PVSMTK	2	36.4633	0.337095	40.33	0.626019	40.7533	0.517333	36.6133	0.780085	39.8833	0.23094	40.7033	0.224796	37.3167	1.61847	40.0533	1.07612
155	928	935	NSAIGKIQ	2	28.67	0.144222	42.4233	0.595343	59.8867	0.788501	27.9633	0.491359	42.4833	0.518588	60.7033	0.261024	23.82	0.690869	36.5033	0.225019	58.6333	0.769502	26.8933	0.558957	42.1333	0.195021	60.0133	0.470567	155	728	737	PVSMTKTSVD	2	22.88	0.19975	32.2167	0.297377	48.1	0.495076	22.7867	0.417652	30.7067	0.424539	47.3733	0.543722	22.92	0.602246	31.7133	0.699738
156	936	949	DSLSSTASALGKLQ	2	77.9767	1.17159	77.52	0.166433	77.1567	0.360879	77.61	0.825045	77.6433	0.326241	77.25	0.43715	73.9367	1.1021	76.7633	0.217332	75.7133	0.287112	77	1.78261	77.64	0.649538	76.58	0.219317	156	728	739	PVSMTKTSVDCT	2	32.3033	0.361156	39.3367	0.248261	51.1733	0.463069	32.38	0.331813	38.2233	0.560922	51.28	0.565597	32.75	0.665056	39.3033	0.990471
157	963	969	VKQLSSN	2	70.76	0.931826	76.1533	0.777324	78.13	0.325115	70.3267	2.0874	75.66	0.383536	77.46	0.605558	43.03	1.02357	51.8433	0.494402	75	0.651844	47.0133	0.999016	55.2933	0.346458	75.7567	0.565361	157	754	759	LQYGSF	1	56.1633	1.74047	63.5167	0.274651	60.8867	0.637364	55.14	0.347707	61.8467	0.52176	60.1367	0.430039	53.6833	1.24388	61.3167	0.756329
158	967	977	SSNFGAISSVL	2	NA	NA	62.3733	0.736569	61.3733	0.497427	NA	NA	62.67	1.63716	61.94	0.752861	NA	NA	44.94	1.0831	60.13	0.760723	NA	NA	42.1133	0.665307	60.5533	0.457967	158	760	771	CTQLNRALTGIA	2	22.01	0.994133	36.7267	0.361985	57.3333	0.672409	19.7733	0.391706	34.6167	0.749022	55.7	1.00494	20.5767	0.539846	36.1033	1.21993
159	975	981	SVLNDIL	2	70.1867	1.12736	69.47	0.53563	69.3033	0.783603	69.5833	0.816476	69.2867	1.06726	69.5667	1.01041	48.8333	0.968624	53.09	1.13503	66.5433	0.110151	53.6667	2.58436	56.37	0.486621	67.9733	0.687701	159	760	776	CTQLNRALTGIAVEQDK	3	15.9467	0.866333	28.06	0.252389	48.2967	0.536128	14.8967	0.467582	26.5833	0.578129	46.94	0.80895	14.9867	0.375278	27.6467	0.670398
160	982	992	SRLDPPEAEVQ	2	60.3433	1.95643	66.41	1.00374	66.5833	0.290918	59.0767	1.77939	65.67	0.396106	66.1267	0.369098	28.7633	1.31302	41.9467	0.916642	64.5633	0.782134	36.28	0.826378	45.38	1.12147	64.74	0.217025	160	764	769	NRALTG	2	36.9	1.00344	38.6633	0.790274	49.9367	0.35473	37.16	1.79377	38.3	0.194679	48.8033	0.346458	36.36	2.18296	38.9033	1.18323
161	982	996	SRLDPPEAEVQIDRL	3	59.2833	0.843584	68.1767	0.525769	66.8533	2.71178	57.03	1.73934	66.4267	0.53426	68.92	0.492443	26.7967	0.253837	35.07	0.74081	55.7667	3.39809	31.6233	0.492172	40.05	0.02	59.03	0.537308	161	764	771	NRALTGIA	2	16.09	0.580775	28.23	0.295973	49.3633	0.387341	13.9167	0.136504	26.4967	0.522717	47.5267	0.225019	13.6933	0.110604	25.9467	0.848842
162	997	1004	ITGRLQSL	2	20.2667	1.03607	32.69	0.407308	49.1267	0.357258	18.82	1.99389	32.41	0.797308	53.8333	0.680025	11.1933	0.283784	14.7633	0.37314	21.78	0.680221	11.5867	0.878996	15.6467	0.224796	25.0833	0.435239	162	764	776	NRALTGIAVEQDK	3	10.3733	0.361156	18.2133	0.189297	36.67	0.215174	9.07	0.2498	17.2467	0.632877	35.0567	0.582266	9.07667	0.356417	17.31	0.660908
163	997	1006	ITGRLQSLQT	2	17.99	0.481352	26.9667	0.116762	49.5067	0.6914	16.96	0.257099	26.3267	0.439242	49.8367	0.517333	8.49	0.523737	11.93	0.401123	23.01	0.791707	8.92333	0.376342	12.7533	0.380044	27.0833	0.514717	163	764	782	NRALTGIAVEQDKNTQEVF	3	8.71667	0.275741	13.7433	0.0873689	31.3767	0.395517	7.60667	0.407717	13.1867	0.456216	30.4333	0.35949	7.68667	0.302875	12.9233	0.483356
164	997	1007	ITGRLQSLQTY	2	14.29	0.630952	21.4767	0.273922	41.73	0.302655	11.7667	0.259294	21.4833	0.275379	42.8867	0.337095	8.12333	0.436616	9.15333	0.356417	19.8867	0.659191	6.48667	0.572393	9.63333	0.458839	22.4133	0.513842	164	767	776	LTGIAVEQDK	2	11.59	0.0556776	18.3967	0.365559	38.3667	0.452364	10.0467	0.234592	17.7867	0.346458	36.0867	0.422177	10.0067	0.273008	18.15	0.445758
165	1007	1014	YVTQQLIR	2	6.23333	0.285015	4.85667	0.277909	22.6633	0.435928	5.23333	0.561635	5.40333	0.417892	23.87	0.36756	5.55	0.772528	3.38	0.360139	7.16	0.539259	6.96333	0.799396	3.94667	0.436616	11.2333	0.170098	165	768	776	TGIAVEQDK	2	8.55	0.607536	12.9167	0.145717	35.1767	0.215716	7.35	0.243311	12.0467	0.599194	32.5167	0.185562	7.51667	0.357258	12.9933	0.263881
166	1008	1014	VTQQLIR	2	8.14	0.0818535	6.99333	0.418609	26.37	0.816884	7.57	0.601082	7.43	0.0264575	28.19	0.463573	7.41	0.606053	4.81667	0.431548	9.15	0.780833	8.13333	0.398037	5.98333	0.489115	13.6433	0.775005	166	770	776	IAVEQDK	2	8.63333	1.99851	15.0167	0.217332	35.1767	0.692917	8.91667	1.02754	14.45	0.336006	32.4933	0.90644	8.89	0.597327	14.5867	0.669801
167	1013	1019	IRAAEIR	2	8.62	0.556507	16.9167	0.151767	36.4	0.416173	7.48667	0.360185	15.7567	1.10138	35.2267	0.454899	6.29333	1.08891	7.18333	0.228983	15.1367	0.690604	8.10333	1.26769	10.8833	0.366924	19.7067	0.450037	167	772	781	VEQDKNTQEV	2	7.44333	1.90238	11.0633	0.630899	26.3433	0.540771	9.10333	0.7558	10.3933	0.418848	24.8533	0.352184	7.55667	0.673078	11.14	0.628649
168	1015	1019	AAEIR	1	15.4967	1.1644	21.0233	0.565803	35.7967	1.25005	14.7433	0.906661	19.6467	0.990421	33.5733	0.249867	12.3833	1.02919	10.8933	0.484286	17.2867	0.665833	14.0767	1.52454	16.0267	1.375	22.2867	0.760548	168	772	782	VEQDKNTQEVF	2	7.06	0.865043	7.90667	0.3646	19.8333	0.0763763	6.55333	0.406735	8.00667	0.306649	19.1533	0.171561	5.91	0.492747	7.66	0.20664
169	1020	1028	ASANLAATK	2	4.81333	1.05263	3.85333	0.376873	15.8467	0.306649	5.02333	1.56797	3.81667	0.330202	15.1867	0.196044	4.74667	0.482217	3.04667	0.238607	6.59333	0.234592	5.71667	0.531162	3.21667	0.248261	9.30667	0.105987	169	777	782	NTQEVF	1	4.17	0.395095	2.27	0.705337	14.8233	0.317228	3.61	1.46625	1.82333	0.507674	13.15	0.104403	3.21667	0.69515	1.41	1.21248
170	1025	1032	AATKMSEC	2	NA	NA	NA	NA	NA	NA	NA	NA	NA	NA	12.4067	0.20232	3.67	0.347707	2.96667	0.225906	NA	NA	5.57667	0.933881	NA	NA	NA	NA	170	782	795	FAQVKQIYKTPPIK	3	NA	NA	72.34	0.396106	69.55	0.276225	75.7533	0.441852	71.4533	0.440946	69.3667	0.77623	69.8933	1.93459	69.7367	0.647019
171	1029	1038	MSECVLGQSK	2	NA	NA	21.7167	0.0750555	30.93	0.733212	NA	NA	22.12	0.571927	31.0233	0.407717	NA	NA	19.74	0.173494	26.1867	0.37099	NA	NA	20.1933	0.734189	26.9367	0.162891	171	783	795	AQVKQIYKTPPIK	3	75.15	1.54399	72.0533	0.356417	69.0333	0.542433	75.8633	0.432474	70.7133	0.26839	69.1167	0.466083	70.42	1.49007	69.2833	0.935539
172	1033	1038	VLGQSK	1	36.9	1.47959	41.16	1.5435	50.1233	1.56491	36.9267	2.15503	42.2167	0.262742	50.4833	1.31112	33.5033	4.04354	38.9533	0.537246	48.1467	0.26727	34.91	2.98015	NA	NA	49.41	0.49366	172	783	795	AQVKQIYKTPPIK	4	74.1633	1.22981	71.5567	0.262742	69.2033	0.285715	74.4467	1.39737	71.0033	0.10504	69.5433	0.652482	69.5367	2.28946	69.64	0.646452
173	1033	1038	VLGQSK	2	39.6	0.234307	41.87	0.343948	51.52	0.972574	37.8767	1.66908	41.83	0.121244	50.9633	0.473744	32.46	1.08254	38.9767	0.23029	48.46	0.460326	35.0633	0.213854	39.7567	0.159478	49.3833	0.325167	173	783	796	AQVKQIYKTPPIKD	3	75.0233	0.893159	72.0267	0.555098	69.1067	0.100167	75.4867	0.367469	70.4033	0.240069	69.29	0.356791	70.5367	1.37012	69.8067	0.685954
174	1034	1038	LGQSK	1	42.3767	1.00072	45.7333	0.968573	57.1967	0.42194	42.1633	1.30032	45.4167	1.63586	57.09	1.53039	36.88	1.4401	43.1833	2.06032	53.2433	0.318957	38.5167	1.61933	44.3933	1.1415	55.0833	0.184752	174	783	796	AQVKQIYKTPPIKD	4	72.2	1.67323	69.39	0.30315	67.4333	0.155027	72.6767	0.323316	68.61	0.322335	67.42	0.69347	69.15	1.71502	67.7733	0.390171
175	1039	1045	RVDFCGK	2	19.9533	0.499633	30.6633	0.493694	47.45	0.743572	18.2833	0.825005	29.1467	0.291433	46.93	0.39128	11.7567	0.549029	18.2833	0.735142	29.5033	0.722795	15.63	0.93787	21.83	0.376431	32.47	0.200749	175	785	795	VKQIYKTPPIK	3	67.04	1.97949	64.4133	0.502925	61.63	0.434856	66.51	2.3764	63.7233	0.473849	61.8567	0.971717	60.8433	1.94073	61.5833	0.245832
176	1046	1062	GYHLMSFPQSAPHGVVF	3	NA	NA	5.21667	0.177858	5.24	0.251595	NA	NA	4.12333	0.376342	5.51667	0.300888	NA	NA	5.22667	0.530126	4.2	0.160935	NA	NA	4.93	0.10583	4.6	0.185203	176	787	795	QIYKTPPIK	3	73.9	2.12007	70.77	0.510294	67.9967	0.597857	75.2267	0.505404	70.85	1.00851	68.58	0.876071	71.6533	1.58652	69.82	0.339559
177	1047	1062	YHLMSFPQSAPHGVVF	3	3.13333	3.69492	2.54	2.46246	2.05667	2.379	0.276667	2.93006	4.66333	0.410041	4.70667	0.260832	0.76	3.24948	4.2	0.069282	4.15333	0.22723	1.31667	4.48065	3.62	0.291376	0.766667	2.48013	177	788	795	IYKTPPIK	3	61.7	0.76	62.8433	2.53583	62.2433	0.178979	64.3367	3.7324	61.93	1.12907	61.8467	0.743797	60.7133	0.723901	63.23	1.33045
178	1050	1062	MSFPQSAPHGVVF	2	4.95667	0.528141	7	0.30348	7.21	0.365103	5.42333	0.655769	5.89667	0.384361	7.25	0.365923	5.81333	0.590028	6.02333	0.269506	5.73	0.381576	5.88	0.252389	6.66	0.216564	6.15667	0.281129	178	822	827	LFNKVT	2	58.9033	1.33762	57.49	0.572975	54.21	0.842852	58.4667	0.836799	56.1933	0.223681	53.74	0.131149	58.9633	0.997112	57.2567	0.152753
179	1050	1066	MSFPQSAPHGVVFLHVT	3	4.33667	0.42194	4.24333	0.28589	4.52667	0.180093	4.23333	0.984598	4.01	0.221133	4.49333	0.270247	4.44333	0.422532	3.84667	0.051316	3.61667	0.355293	5.16667	1.08187	4.02	0.238956	3.63667	0.155027	179	822	828	LFNKVTL	2	62.7167	2.09324	62.9233	0.48439	59.2033	0.392726	66	0.752263	61.5133	0.718424	59.62	0.782496	65.38	1.38358	62.5967	0.769502
180	1087	1095	AHFPREGVF	2	23.1867	0.574485	23.82	0.372424	31.6667	0.35473	22.8667	1.01106	23.8033	0.275379	31.59	0.268514	23.14	0.42	22.01	0.44441	27.18	0.5003	23.1633	0.115902	22.6067	0.110151	28.3233	0.145717	180	822	835	LFNKVTLADAGFIK	3	62.3633	1.75298	58.72	0.07	55.75	0.553444	62.0267	0.365011	57.9367	0.719328	56.0333	0.376475	62.2767	1.26595	58.8733	0.648563
181	1087	1095	AHFPREGVF	3	24.1	0.240624	23.6933	0.110151	31.3967	0.198578	23.2767	0.765398	24.0033	0.198578	31.4933	0.244199	23.3633	0.15885	22.2267	0.23029	27.3	0.481248	24.1833	0.0776745	22.7033	0.211975	28.4333	0.142945	181	822	836	LFNKVTLADAGFIKQ	3	62.55	0.365923	60.1667	0.396274	57.4467	0.815128	64.1667	0.197569	59.4433	0.894446	57.4933	0.426654	63.31	0.0953939	60.6533	0.0945163
182	1108	1121	NFYEPQIITTDNTF	2	14.0667	0.498631	20.3867	0.42548	30.83	0.432666	14.08	0.367151	19.6767	0.351046	31.0633	0.210792	8.71333	0.994502	12.87	0.270555	23.9867	0.0929157	10.11	0.105357	15.06	0.44911	25.2967	0.238607	182	823	827	FNKVT	2	65.38	2.97209	64.7767	1.35975	63.17	0.433128	65.3133	1.54209	64.7167	0.473533	64.2667	1.06819	63.9067	1.26005	64.4833	1.08029
183	1109	1115	FYEPQII	2	6.79667	0.328836	11.32	1.06014	20.4733	0.349619	5.43	1.43147	10.8367	1.98203	20.07	1.20254	4.39	1.4368	8.2	0.812958	18.0533	0.682373	6.70333	4.3	9.83667	0.426185	18.8767	0.402782	183	823	828	FNKVTL	2	75.0767	1.15682	72.5	0.539259	68.57	1.24712	74.14	1.03523	70.1067	1.0504	68.3733	0.63705	73.93	1.71546	71.22	0.41328
184	1109	1116	FYEPQIIT	2	7.52	0.57	14.2267	0.268576	23.8067	0.300389	6.46333	1.14343	13.78	1.30042	23.8767	0.393107	6.59667	1.89099	10.6267	0.315647	21.9133	0.765593	7.15333	1.66782	12.0933	0.406981	22.25	0.25632	184	823	829	FNKVTLA	2	75.1067	1.70735	71.69	1.33907	68.54	0.556507	74.2633	0.663652	70.8	0.786193	69.2467	0.688864	75.3933	1.33661	70.8967	0.866737
185	1109	1121	FYEPQIITTDNTF	2	14.9433	0.326548	19.1433	0.254231	25.0333	0.427356	14.0433	0.275379	18.7567	0.344287	25.6267	0.208167	9.11	0.504777	12.69	0.308058	21.6133	0.407226	10.9167	0.685371	14.27	0.20664	22.6133	0.187705	185	823	830	FNKVTLAD	2	69.84	0.768635	67.5	0.616117	65.19	0.493254	70.9833	1.5618	66.1233	0.446019	64.44	0.457056	70.75	3.49876	67.1933	0.679289
186	1147	1151	SFKEE	2	NA	NA	NA	NA	61.65	0.945357	NA	NA	NA	NA	59.32	0.196723	26.26	2.40033	26.0167	0.706918	44.6233	0.822091	31.3367	0.453909	NA	NA	48.7	0.62857	186	823	831	FNKVTLADA	2	68.7867	0.956574	66.02	0.441928	64.7233	0.647868	68.3833	1.68761	65.52	0.04	61.23	2.22738	69.2533	1.11733	66.8033	0.376475
187	1147	1152	SFKEEL	2	68.4833	0.130512	65.2467	0.583981	64.86	0.37027	65.3633	1.40344	64.0333	1.04002	62.4633	0.323471	33.7033	1.2246	30.0133	0.211266	39.48	0.268514	40.9933	1.81621	35.93	0.08	45.26	0.447102	187	823	835	FNKVTLADAGFIK	2	65.1767	0.357258	62.4733	0.587991	59.6833	0.467047	63.75	0.655515	61.8067	0.125033	60.44	1.47807	65.9767	1.49474	62.3133	0.20502
																													188	823	835	FNKVTLADAGFIK	3	66.03	1.23503	62.9633	0.299054	59.8367	0.266896	66.2567	0.590113	61.98	0.376431	60.0567	0.622923	66.3267	1.48409	62.9433	0.453578
																													189	823	836	FNKVTLADAGFIKQ	3	66.7933	0.780534	64.5167	0.340783	61.13	0.37027	67.5833	0.473849	63.5033	0.365285	61.1267	0.663953	67.97	1.58187	64.1367	0.210079
																													190	826	835	VTLADAGFIK	2	69.1	0.522015	66.4367	0.41138	63.3233	0.557704	69.7567	0.611337	65.3433	0.323161	63.5133	0.8188	69.73	1.85572	66.41	0.855395
																													191	828	835	LADAGFIK	2	58.1833	0.109697	57.5333	0.332616	53.25	0.547814	59.88	0.653835	55.8467	0.444335	54.2633	0.392088	59.9367	0.489115	57.2233	0.211975
																													192	828	836	LADAGFIKQ	2	63.2633	1.24957	59.19	0.723948	56.69	0.544426	62.0367	0.761074	57.9833	0.42194	56.28	0.597578	63.24	2.58946	59.2933	0.314696
																													193	829	835	ADAGFIK	2	48.6233	1.37773	47.16	0.492443	44.5367	0.77106	48.0633	0.577697	46.2233	0.177858	44.03	0.117898	48.5067	0.819532	46.9033	0.112398
																													194	830	835	DAGFIK	2	52.2933	2.07322	54.12	2.20742	52.2367	1.06514	53.91	3.54797	53.8467	0.206478	52.18	0.996845	53.9733	4.72561	54.7033	2.3221
																													195	838	845	GDCLGDIA	1	50.6567	1.44946	47.31	0.0781025	44.2967	0.566157	49.97	0.691954	46.2367	0.348186	44.04	0.736546	49.5033	0.661085	46.9767	0.87134
																													196	842	849	GDIAARDL	2	62.5933	1.35663	60.6567	0.261024	57.5567	0.342394	63.2133	0.130512	59.4267	0.513939	57.77	0.115326	63.6233	1.33238	60.9067	0.3139
																													197	842	851	GDIAARDLIC	2	62.6167	1.01791	58.7	1.25742	57.47	1.02533	64.4433	0.536128	59.04	0.314802	57.36	0.52259	64.1367	2.41542	61.7767	1.41231
																													198	844	849	IAARDL	2	68.0433	0.793242	67.9333	0.614925	65.3833	0.0750555	68.6633	2.17233	67.0167	0.315331	64.85	0.521153	69.9867	3.1758	68.1967	0.482321
																													199	844	851	IAARDLIC	2	70.6133	1.12829	67.2833	0.289194	64.3767	0.26839	70.8533	0.289885	66.76	0.216333	64.39	0.553263	71.01	1.64709	68.0533	0.802143
																													200	846	851	ARDLIC	2	48.7467	0.787803	47.37	0.342199	45.49	0.815414	48.4633	0.653937	46.6067	0.419563	44.8833	0.884553	48.08	2.04727	47.1967	0.702306
																													201	850	855	ICAQKF	2	71.4733	1.90956	69.3833	0.485215	66.7567	1.26081	72.5767	1.35552	68.9367	0.397031	66.94	0.242693	71.72	1.76672	70.4667	0.70713
																													202	852	858	AQKFNGL	2	52.8433	0.567568	54.5167	0.236714	60.4133	0.750089	53.28	0.687241	53.32	0.449778	60.02	0.216333	50.98	0.520481	53.6733	0.577264
																													203	852	869	AQKFNGLTVLPPLLTDEM	2	45.2067	1.53575	50.1567	0.0945163	54.48	0.667757	44.64	0.911482	49.3333	0.677151	54.56	0.336006	40.9367	1.08353	47.9033	0.771514
																													204	855	869	FNGLTVLPPLLTDEM	2	40.5767	0.345302	48.48	0.461194	54.3167	0.540771	40.7333	0.956155	47.4467	0.740698	54.2533	0.72473	36.1233	0.67278	45.8467	0.776938
																													205	856	869	NGLTVLPPLLTDEM	2	39.4267	0.532009	47.6767	0.464579	53.1633	0.213854	39.1733	0.649333	46.1967	0.40129	52.9133	0.823974	34.91	1.3061	44.7533	0.855005
																													206	859	869	TVLPPLLTDEM	2	42.06	1.60353	47.76	0.516817	49.16	0.304467	41.4767	0.965004	46.8333	0.150111	49.09	0.52915	36.6933	1.07058	43.5833	1.22712
																													207	870	877	IAQYTSAL	1	18.6567	0.619866	41.61	0.311929	68.0633	0.608797	18.1933	0.507379	40.2967	1.24949	67.3	1.01336	15.5333	1.21459	37.9867	1.2761
																													208	878	890	LAGTITSGWTFGA	2	58.6067	1.95577	59.1867	0.499433	61.5167	0.0929157	60.7533	0.649025	61	0.505074	60.64	0.278388	56.8767	0.198578	59.4633	1.07561
																													209	878	894	LAGTITSGWTFGAGAAL	2	61.4733	1.35434	62.4867	0.112398	60.22	0.980153	62.9833	0.922244	60.8433	0.0862168	60.1233	0.168028	58.3767	2.01768	59.4767	0.245425
																													210	891	902	GAALQIPFAMQM	2	58.0267	1.20259	64.39	0.272213	64.43	0.798999	58.0267	1.77849	63.3167	0.713606	63.8467	0.727759	53.7967	1.96167	60.4467	1.44195
																													211	891	903	GAALQIPFAMQMA	2	58.11	1.23284	65.7367	0.240901	65.4367	0.450814	57.2967	0.281129	64.6467	0.552208	65.32	0.630952	51.87	1.27071	60.1867	0.808352
																													212	892	902	AALQIPFAMQM	2	53.6033	0.395769	62.0933	0.77242	63.3133	1.11698	55.0133	2.14668	61.4167	1.01928	61.9333	1.30715	50.6367	1.20972	56.8933	2.43151
																													213	892	903	AALQIPFAMQMA	2	57.4267	3.09154	65.16	0.585918	64.0167	0.277369	56.69	0.79925	62.8133	0.750822	63.09	0.841249	52.3733	3.45581	59.89	0.864349
																													214	893	902	ALQIPFAMQM	2	47.3667	1.3287	58.3167	0.185023	58.85	0.715052	48.05	0.540093	56.8567	0.940709	58.7133	0.725971	40.8867	2.0156	53.35	1.07056
																													215	894	902	LQIPFAMQM	2	45.5367	4.31373	54.09	1.71852	54.63	0.911482	44.2567	1.0209	51.7467	1.82774	54.52	1.11072	36.4767	2.67235	50.2033	1.02051
																													216	894	903	LQIPFAMQMA	2	47.3567	1.1106	58.3167	0.185023	58.79	0.685055	48.0933	0.530786	57.0267	0.940709	58.7133	0.725971	41.0567	2.0156	53.6267	0.936073
																													217	895	902	QIPFAMQM	2	39.05	6.35701	46.9267	0.755932	48.35	0.445758	37.5567	1.05519	46.6533	0.368284	48.72	1.09659	33.95	0.115326	44.4633	0.951017
																													218	895	903	QIPFAMQMA	2	39.81	1.90076	52.9967	0.79758	53.9567	0.345302	40.02	1.85502	51.83	0.455741	53.97	0.516817	36.53	1.18899	49.7067	1.58774
																													219	902	906	MAYRF	2	36.5867	2.06723	66.8133	0.882629	73.5933	0.461447	37.2933	0.67656	66.91	0.90901	73.3967	1.23249	31.7433	2.08399	60.4467	2.07387
																													220	902	916	MAYRFNGIGVTQNVL	2	48.91	2.91177	68.1233	0.941293	72.0267	0.268576	51.7267	1.49055	66.0267	0.500033	72.3067	1.10337	44.6367	0.270247	62.2633	1.8529
																													221	904	910	YRFNGIG	2	47.6733	1.56737	61.44	0.612127	64.0833	0.848842	48.06	0.722703	60.2867	0.839424	63.38	0.849294	40.7633	0.696372	58.0467	1.44587
																													222	904	916	YRFNGIGVTQNVL	2	46.65	1.76136	63.1867	0.300222	66.02	0.346554	47.4767	0.811193	62.4967	0.96111	66.06	0.659621	40.5733	1.24621	58.03	1.38524
																													223	907	916	NGIGVTQNVL	2	44.6233	0.991581	59.8533	0.352326	63.5533	0.3646	43.1833	0.559404	58.5733	0.583124	63.43	0.589661	39.2733	0.841091	55.4533	1.14474
																													224	917	922	YENQKL	2	67.9733	1.08859	66.6533	0.775134	64.19	0.725465	67.35	0.753459	65.45	0.251197	63.9633	0.261598	61.1533	1.13421	64.7667	0.690966
																													225	922	935	LIANQFNSAIGKIQ	2	21.9067	0.370045	34.3867	0.489524	53.14	0.280535	20.5567	0.0321455	31.83	0.517301	52.7133	0.859787	20.6533	0.540956	33.4367	1.2388
																													226	923	935	IANQFNSAIGKIQ	2	22.82	0.510686	33.1133	0.0602771	47.8867	0.440492	20.9333	0.435239	31.1167	0.6481	46.83	0.21166	21.2633	0.889401	32.4633	0.693998
																													227	923	938	IANQFNSAIGKIQDSL	2	36.01	1.54971	41.3533	0.385919	51.52	0.622174	33.86	0.210713	39.8	1.22135	51.5233	1.21088	33.9467	0.892263	41.01	1.48354
																													228	928	935	NSAIGKIQ	2	34.7733	0.621396	47.7	0.401497	58.6533	0.184752	32.1433	0.299388	44.87	1.14896	57.9833	0.358515	32.8467	1.30005	46.8567	1.31093
																													229	928	938	NSAIGKIQDSL	2	49.8033	2.61527	57.6467	0.358376	61.5	0.745453	48.3033	1.11267	56.2367	0.381357	62.0367	1.4459	48.7933	1.45603	58.04	0.377492
																													230	928	949	NSAIGKIQDSLSSTASALGKLQ	3	64.9433	0.960069	67.9033	1.02105	69.2733	0.38553	64.06	0.552449	65.84	0.538424	67.8467	2.05208	64.99	1.05485	66.9933	1.41737
																													231	936	949	DSLSSTASALGKLQ	2	70.7733	1.8081	68.1	0.700214	65.42	0.730205	71.35	1.0641	67.8667	0.585861	65.54	0.345109	70.83	3.08028	68.43	0.540648
																													232	939	959	SSTASALGKLQDVVNQNAQAL	2	65.2067	1.37267	70.8967	0.406243	70.9733	0.929157	65.0267	0.347755	68.4933	0.870077	69.31	1.08669	60.3033	2.1289	66.1067	0.301054
																													233	949	959	QDVVNQNAQAL	2	51.51	0.890337	62.3967	0.438786	65.6167	0.545191	49.7267	0.71122	60.2733	0.603517	65.08	0.485386	43.6867	0.544273	59.4533	1.72703
																													234	950	959	DVVNQNAQAL	2	46.75	0.298161	54.3033	1.01264	56.6967	0.112398	46.0567	1.67243	53.3367	0.482113	56.6033	0.539846	42.4667	0.565803	52.3267	1.625
																													235	960	966	NTLVKQL	2	40.4833	0.591383	53.1767	0.357258	72.2833	1.27163	39.9467	0.926625	50.1	1.14582	71.21	0.91657	33.2167	0.285715	47.4433	1.01933
																													236	960	969	NTLVKQLSSN	2	52.9833	0.940018	59.0967	0.534634	70.45	1.98643	52.5433	0.565803	59.3567	0.38371	71.4967	1.03006	44.9067	0.988956	54.62	1.35237
																													237	963	969	VKQLSSN	2	70.8367	1.2695	69.4967	0.220076	68.0933	0.538919	70.0733	1.18052	68.2967	0.596518	67.3367	0.73867	62.8367	1.18141	66.2533	0.990471
																													238	963	977	VKQLSSNFGAISSVL	2	68.6467	1.21397	63.7433	0.445459	60.1533	0.626126	68.5533	0.90633	62.5433	0.728858	59.7067	0.420159	60.34	1.01148	61.31	0.465081
																													239	980	996	ILSRLDPPEAEVQIDRL	3	60.7767	0.635715	59.4667	0.514717	57.2033	0.57977	59.8533	0.447363	58.5667	0.460145	57.48	0.86238	50.2767	0.992891	54.7733	0.650564
																													240	982	992	SRLDPPEAEVQ	2	62.3267	1.20935	61.4967	0.360879	60.1867	0.857574	62.94	0.69282	59.8567	0.183394	58.4333	0.37581	54.7967	0.621396	58.42	0.828191
																													241	982	994	SRLDPPEAEVQID	2	65.0767	2.24787	65.2833	0.517333	64.0467	1.03055	65.7133	0.785769	64.85	0.720278	63.5867	0.411015	56.0733	1.279	60.76	0.804301
																													242	982	996	SRLDPPEAEVQIDRL	2	62.8933	0.755072	64.36	0.368646	62.0633	0.327159	65.12	0.723809	63.7333	0.526245	61.9033	0.206478	53.6033	1.5271	58.06	0.687241
																													243	982	996	SRLDPPEAEVQIDRL	3	62.44	1.09055	62.22	0.537029	59.84	0.348281	62.8633	0.75162	61.28	0.537029	59.6933	0.29023	52.6	1.72705	58.0533	0.6124
																													244	991	996	VQIDRL	2	NA	NA	67.1967	0.961787	63.7867	0.748487	NA	NA	NA	NA	NA	NA	56.4767	2.43134	NA	NA
																													245	997	1006	ITGRLQSLQT	2	25.2567	0.739008	33.8867	0.125033	53.3667	0.530031	24.08	0.416173	32.2167	0.477109	52.8833	0.653095	20.5967	0.865583	30.1933	0.425715
																													246	997	1007	ITGRLQSLQTY	2	20.6	0.500899	28.9767	0.0602771	46.3433	0.409186	20.4167	0.324705	28.11	0.890169	46.44	0.160935	16.71	0.286182	25.5967	0.583467
																													247	1002	1014	QSLQTYVTQQLIR	2	6.34667	0.995205	8.01	0.115326	34.1233	0.298385	4.09333	0.238607	7.72667	0.221886	37.2533	0.719884	5.50667	0.820995	7.66	0.180278
																													248	1007	1014	YVTQQLIR	2	6.26	0.61	7.76	0.301164	34.43	0.192873	5.74333	0.355715	7.23667	0.291433	34.4333	0.530031	5.58	0.518556	7.10333	0.445009
																													249	1008	1014	VTQQLIR	2	7.29	0.713372	9.04333	0.24379	37.9133	0.414045	7.08	0.265141	8.03	0.537029	38.0833	0.085049	6.92333	0.450925	8.16333	0.870077
																													250	1013	1019	IRAAEIR	2	12.88	0.695054	26.7467	0.244199	35.81	0.260576	12.83	0.435775	26.6433	0.540494	35.3933	0.646091	11.8733	0.52653	24.5167	1.29423
																													251	1015	1019	AAEIR	1	15.8833	0.595343	28.06	0.629524	33.8	0.771492	16.22	1.10014	27.4767	0.177858	33.2533	0.10116	15.9867	0.70316	26.0767	1.27516
																													252	1015	1024	AAEIRASANL	2	11.85	0.619919	27.33	0.127671	46.17	0.3751	11.72	0.594054	26.3567	0.571781	45.67	1.10218	10.36	0.665733	24.6	1.38177
																													253	1020	1028	ASANLAATK	2	5.02	2.00082	6.44667	0.677225	24.34	0.286182	4.56	0.425676	6.15333	0.500833	23.4833	0.591805	5.85	1.21503	6.5	0.4996
																													254	1025	1032	AATKMSEC	2	7.57667	0.399541	6.73333	0.20232	19.19	0.337787	6.37667	0.255799	6.39333	0.145717	19.06	0.252389	5.87667	0.36074	6.49333	0.080829
																													255	1025	1034	AATKMSECVL	2	5.53667	0.565184	5.78	0.315753	20.1633	0.102144	4.92333	0.657597	5.71	0.501199	19.65	0.192873	4.93667	0.627482	5.18667	0.308275
																													256	1025	1038	AATKMSECVLGQSK	3	13.3333	0.192959	14.3767	0.249065	27.3667	0.158219	13.5033	0.198578	14.5467	0.284488	26.5533	0.344287	13.0667	0.486861	14.2333	0.23029
																													257	1029	1038	MSECVLGQSK	2	21.1467	0.228108	21.32	0.19	34.07	0.38223	20.5867	0.190088	20.91	0.395095	32.4067	0.148436	19.6967	0.265016	21.0867	0.231589
																													258	1033	1038	VLGQSK	1	38.37	1.40403	37.7933	0.624286	49.1733	0.77106	37.09	0.510979	38.3033	0.417413	47.9967	0.955528	36.1667	1.61215	38.6733	0.872143
																													259	1033	1038	VLGQSK	2	36.15	1.01725	37.9267	0.791223	49.2233	0.349333	36.3533	1.74706	37.6367	0.215484	48.0833	0.342394	35.6867	2.1945	38.0733	1.17581
																													260	1034	1038	LGQSK	1	35.65	2.66141	36.94	1.55155	47.6467	0.910897	36.29	0.281603	36.9633	0.591805	46.9867	0.176163	35.01	0.796053	38.2933	0.843465
																													261	1039	1045	RVDFCGK	2	25.0933	0.690024	35.26	0.510294	42.3867	0.308599	23.9833	0.296704	33.5533	0.366924	42.12	0.586174	21.85	0.170587	33.1967	1.12855
																													262	1039	1046	RVDFCGKG	2	30.37	3.89334	38.4233	1.01323	42.7367	0.869617	29.0833	0.398037	36.7333	0.760548	42.1533	0.620511	25.69	0.762168	35.2467	1.00605
																													263	1039	1049	RVDFCGKGYHL	3	14.5733	1.40429	18.3333	0.177858	22.7967	0.253246	13.2333	0.558957	17.5	0.340441	22.4833	0.231157	12.3533	0.588586	17.25	0.571052
																													264	1046	1052	GYHLMSF	2	7.43333	2.51042	3.75333	0.402782	5.07	0.348712	5.11667	0.868581	4.91333	0.235018	5.15333	0.115902	4.56333	0.282902	4.00667	0.24173
																													265	1046	1062	GYHLMSFPQSAPHGVVF	3	5.78667	0.603435	5.49	0.260576	6.31	0.170587	5.29	0.38	5.47333	0.220303	6.22333	0.0152753	5.33667	0.355715	5.16333	0.382797
																													266	1047	1052	YHLMSF	2	7.23	1.53844	3.57667	2.1922	4.79	1.23843	4.55	2.14175	4.53667	0.346458	5.35333	0.472687	6.79333	3.37156	3.95	0.762693
																													267	1047	1062	YHLMSFPQSAPHGVVF	3	5.13	0.795676	4.38667	0.0929157	5.78	0.403609	5.13	0.06245	5.75667	0.340049	6.52333	0.210079	4.87667	0.572742	5.06667	0.15308
																													268	1050	1062	MSFPQSAPHGVVF	2	12.3	0.864696	6.25333	0.189033	6.99333	0.26839	5.76333	0.480139	5.97	0.404475	6.44	0.216333	6.19	0.47571	6.03667	0.78015
																													269	1050	1066	MSFPQSAPHGVVFLHVT	2	5.59667	0.537246	5.33	0.277849	6.19667	0.249867	4.84667	0.455448	5.38667	0.326548	5.99	0.12	5.36667	0.612318	5.17	0.281603
																													270	1050	1066	MSFPQSAPHGVVFLHVT	3	5.78333	0.177858	5.81667	0.3073	6.34333	0.130512	5.27333	0.293655	5.58	0.108167	6.12333	0.202073	5.41333	0.202567	5.44333	0.315647
																													271	1063	1074	LHVTYVPAQEKN	3	21.34	0.880682	23.5833	0.306649	29.41	0.29	19.54	0.809877	24.2333	0.703231	31.2067	1.37609	19.8433	0.997213	24.1967	0.955214
																													272	1074	1086	NFTTAPAICHDGK	3	13.1067	1.01869	16.4767	0.247857	25.07	0.245764	12.89	0.720208	16.24	0.480416	25.8267	0.667108	12.9567	0.946379	16.1767	0.593408
																													273	1087	1095	AHFPREGVF	2	23.0533	0.497226	24.4033	0.10504	30.02	0.052915	22.3433	0.18037	23.7567	0.0907377	29.9733	0.356417	22.86	0.757166	24.4333	0.389915
																													274	1087	1095	AHFPREGVF	3	22.9133	0.77681	24.6833	0.287286	29.78	0.23516	22.11	0.755447	23.56	0.20664	29.9033	0.185023	22.51	0.816149	24.33	0.376431
																													275	1108	1121	NFYEPQIITTDNTF	2	18.0333	1.35574	22.6667	0.313422	30.6467	0.351188	16.94	0.602246	22.32	0.560446	30.4733	0.235867	15.6367	0.5231	21.9867	0.508167
																													276	1109	1116	FYEPQIIT	2	11.18	1.66009	17.28	0.269629	26.2	0.415812	8.89667	0.755932	15.95	0.3995	25.5167	0.345302	9.36333	0.794754	16.8133	0.714306
																													277	1109	1121	FYEPQIITTDNTF	2	16.6067	0.307463	19.02	0.242487	24.8167	0.110151	15.2467	0.60575	18.1633	0.570117	24.88	0.400375	14.5367	0.342685	18.12	0.37027
																													278	1146	1152	DSFKEEL	2	52.7967	1.11267	50.5667	0.265393	49.1533	0.228546	52.59	0.141774	49.22	0.68942	48.32	0.222711	44.1267	0.801332	45.2867	0.285365
																													279	1147	1151	SFKEE	2	51.51	0.157162	52.6967	2.13449	52.12	0.932094	51.8033	1.92308	51.2	1.28047	51.9733	0.150111	41.7167	1.29408	46.98	1.872
																													280	1147	1152	SFKEEL	2	60.3867	1.25077	57.46	0.3747	55.0167	0.352326	60.0067	0.175024	56.24	0.0964365	54.2067	0.294845	51.04	1.38524	51.6967	0.397157
[truncated: 20 more columns]
